# Supplementary material for: 2-Amino-5-(1H-tetra­zol-5-yl)pyridin-1-ium nitrate
Source: Acta Crystallogr Sect E Struct Rep Online. 2008 Sep 27;64(Pt 10):o2028. doi: 10.1107/S1600536808030791 (PMC2959428; doi:10.1107/S1600536808030791)
Supplement: Supplementary file 2 [file e-64-o2028-Isup2.hkl]

# 
# h,k,l, Fc-squared, Fo-squared, sigma(Fo-squared) and status flag 
# 
data_I
_shelx_title '  C7 H8 N6 O3 (DA CIF' 
_shelx_refln_list_code          4 
_shelx_F_calc_maximum      148.09 
_exptl_crystal_F_000       464.00 
_reflns_d_resolution_high  0.7799 
 
loop_ 
 _symmetry_equiv_pos_as_xyz 
 'x, y, z' 
 '-x, y+1/2, -z+1/2' 
 '-x, -y, -z' 
 'x, -y-1/2, z-1/2' 
 
_cell_length_a     8.3797 
_cell_length_b     6.9314 
_cell_length_c    15.8810 
_cell_angle_alpha  90.000 
_cell_angle_beta   94.310 
_cell_angle_gamma  90.000 
 
_shelx_F_squared_multiplier     1.000 
 
loop_ 
 _refln_index_h 
 _refln_index_k 
 _refln_index_l 
 _refln_F_squared_calc 
 _refln_F_squared_meas 
 _refln_F_squared_sigma 
 _refln_observed_status 
   3   0   0     2071.37     2168.00      9.34 o 
   4   0   0      226.39      231.07      4.16 o 
   5   0   0      732.92      703.59     10.53 o 
   6   0   0      145.85      159.92      5.43 o 
   7   0   0       14.98       19.08      2.89 o 
   8   0   0      166.78      189.18      7.97 o 
   9   0   0       27.51       20.91      2.93 o 
  10   0   0        0.01        3.09      3.18 o 
   1   1   0      663.59      610.40      2.44 o 
   2   1   0        8.65        6.56      0.69 o 
   3   1   0      109.61       88.23      1.60 o 
   4   1   0     3243.51     3449.26     14.52 o 
   5   1   0        0.45        3.97      1.29 o 
   6   1   0       20.45       20.81      1.68 o 
   7   1   0      108.93      107.46      3.41 o 
   8   1   0        0.03        1.05      1.47 o 
   9   1   0        4.74        5.67      1.96 o 
  10   1   0        3.34        4.61      1.90 o 
   0   2   0      394.89      388.42      3.56 o 
   1   2   0       19.12       18.40      1.23 o 
   2   2   0      807.10      772.12      5.54 o 
   3   2   0      699.64      764.34      4.95 o 
   4   2   0       29.90       31.05      1.80 o 
   5   2   0       30.99       31.08      1.49 o 
   6   2   0       13.00       13.34      2.01 o 
   7   2   0       20.57       20.13      2.46 o 
   8   2   0        0.07        1.98      1.64 o 
   9   2   0        3.83        4.35      1.94 o 
  10   2   0        2.02        3.57      2.31 o 
   1   3   0      250.01      228.08      2.45 o 
   2   3   0      495.69      491.50      3.99 o 
   3   3   0      145.04      136.33      3.18 o 
   4   3   0        3.73        4.19      1.07 o 
   5   3   0        0.16       -0.70      1.27 o 
   6   3   0       12.90       13.66      1.45 o 
   7   3   0        3.63        3.87      2.80 o 
   8   3   0       23.05       21.71      2.50 o 
   9   3   0        3.50        1.85      2.13 o 
  10   3   0        2.37        8.34      2.74 o 
   0   4   0      117.53      111.29      3.38 o 
   1   4   0       28.63       26.75      1.48 o 
   2   4   0      167.36      168.13      2.81 o 
   3   4   0      167.87      165.92      3.28 o 
   4   4   0        2.88        2.22      1.99 o 
   5   4   0        7.20        8.39      1.51 o 
   6   4   0        0.02       -0.03      1.43 o 
   7   4   0       33.97       35.24      4.05 o 
   8   4   0       17.03       17.61      2.68 o 
   9   4   0       20.83       20.29      3.35 o 
   1   5   0       96.43       97.17      3.45 o 
   2   5   0      299.08      309.64      5.76 o 
   3   5   0       68.16       63.61      3.29 o 
   4   5   0      123.96      118.60      3.78 o 
   5   5   0      111.21      105.63      6.17 o 
   6   5   0       58.45       51.37      4.30 o 
   7   5   0       14.80       12.86      2.46 o 
   8   5   0        5.84        2.91      4.19 o 
   0   6   0      790.47      864.92     10.05 o 
   1   6   0       43.71       40.15      2.29 o 
   2   6   0      391.43      386.34      9.37 o 
   3   6   0      144.25      137.96      6.77 o 
   4   6   0       22.81       19.51      2.46 o 
   5   6   0       10.11       17.48      2.23 o 
   6   6   0       61.36       74.83      7.03 o 
   7   6   0        3.63        7.18      2.00 o 
   1   7   0       49.11       47.28      3.10 o 
   2   7   0       55.88       49.24      3.39 o 
   3   7   0        0.03        4.15      1.78 o 
   4   7   0        5.05        4.25      1.91 o 
   5   7   0        3.98        4.33      2.24 o 
   6   7   0        0.11        3.61      2.07 o 
   0   8   0       44.09       41.66     11.60 o 
   1   8   0        1.67        3.18      2.04 o 
   2   8   0        0.39       -0.26      2.67 o 
   3   8   0       26.75       27.67      3.92 o 
   4   8   0       16.46       18.01      2.78 o 
 -10   1   1       19.39       19.06      2.13 o 
  -9   1   1        0.01       -1.63      1.63 o 
  -8   1   1        3.86        3.10      1.40 o 
  -7   1   1      100.30       95.86      3.23 o 
  -6   1   1      138.23      140.86      4.68 o 
  -5   1   1       26.73       22.56      1.56 o 
  -4   1   1      358.09      379.82      4.02 o 
  -3   1   1      595.72      576.86      3.48 o 
  -2   1   1      370.87      350.96      2.45 o 
  -1   1   1      820.66      760.07      2.19 o 
   0   1   1       50.67       30.78      0.55 o 
   1   1   1      628.29      556.12      2.22 o 
   2   1   1    19913.87    19195.88     27.38 o 
   3   1   1      516.12      494.36      3.84 o 
   4   1   1      828.04      855.06      6.11 o 
   5   1   1      111.61      109.39      2.55 o 
   6   1   1       72.61       85.15      2.90 o 
   7   1   1      142.36      133.54      3.91 o 
   8   1   1        1.00        1.99      1.49 o 
   9   1   1        5.74        8.02      1.90 o 
  10   1   1        7.54        7.49      2.08 o 
 -10   2   1        0.02        5.33      1.86 o 
  -9   2   1        7.37        8.07      1.93 o 
  -8   2   1       16.47       17.66      2.18 o 
  -7   2   1        1.40        4.48      1.20 o 
  -6   2   1        4.66        4.87      1.74 o 
  -5   2   1      255.24      271.16      3.67 o 
  -4   2   1       43.13       44.43      1.43 o 
  -3   2   1      416.60      501.08      3.78 o 
  -2   2   1     1808.72     1747.83      5.09 o 
  -1   2   1      168.92      139.74      2.59 o 
   0   2   1     2189.65     2125.16      6.96 o 
   1   2   1      470.61      436.04      3.96 o 
   2   2   1      289.33      298.12      3.55 o 
   3   2   1       10.56       12.66      1.35 o 
   4   2   1       57.86       54.93      1.76 o 
   5   2   1       64.49       72.10      2.44 o 
   6   2   1       50.64       47.33      2.29 o 
   7   2   1        2.09        0.98      1.40 o 
   8   2   1        7.44        8.06      1.52 o 
   9   2   1        3.30        5.13      1.80 o 
  10   2   1       21.46       22.29      2.85 o 
 -10   3   1        6.61       11.28      2.82 o 
  -9   3   1        0.34        0.89      2.27 o 
  -8   3   1       13.58        8.24      2.19 o 
  -7   3   1       50.89       41.67      2.96 o 
  -6   3   1        0.90        4.86      1.62 o 
  -5   3   1       66.87       66.51      2.42 o 
  -4   3   1       94.10       88.55      2.02 o 
  -3   3   1       71.77       69.13      2.08 o 
  -2   3   1        5.64        6.34      0.98 o 
  -1   3   1      283.69      298.92      2.97 o 
   0   3   1        9.26       12.43      0.96 o 
   1   3   1      284.25      297.61      3.58 o 
   2   3   1       41.68       38.25      1.68 o 
   3   3   1       56.14       58.25      2.20 o 
   4   3   1       30.09       26.18      1.47 o 
   5   3   1       16.51       18.18      1.67 o 
   6   3   1       64.19       65.24      2.60 o 
   7   3   1       55.51       53.93      3.48 o 
   8   3   1        7.37        5.52      2.31 o 
   9   3   1        2.47        1.44      1.92 o 
  10   3   1        5.84       14.37      4.72 o 
  -9   4   1       11.42       10.68      2.27 o 
  -8   4   1       13.86       12.03      2.82 o 
  -7   4   1        5.29        3.94      2.56 o 
  -6   4   1       54.50       57.40      2.80 o 
  -5   4   1      135.52      130.35      4.89 o 
  -4   4   1        9.93        9.33      1.12 o 
  -3   4   1       65.08       72.10      2.37 o 
  -2   4   1      657.21      709.03      6.88 o 
  -1   4   1      786.60      821.19      7.48 o 
   0   4   1       11.66        8.97      1.24 o 
   1   4   1      108.56       95.46      2.57 o 
   2   4   1       34.35       37.42      2.05 o 
   3   4   1        7.42        5.86      1.16 o 
   4   4   1        5.19        5.28      1.05 o 
   5   4   1       63.56       59.19      3.06 o 
   6   4   1        3.65        5.66      2.31 o 
   7   4   1        4.27        6.66      2.00 o 
   8   4   1        5.30        2.82      1.70 o 
   9   4   1        4.37        4.16      1.56 o 
  -8   5   1        0.67        3.94      2.41 o 
  -7   5   1       12.29       14.90      2.58 o 
  -6   5   1       38.71       37.60      3.02 o 
  -5   5   1       74.52       67.07      4.75 o 
  -4   5   1      127.48      126.32      5.63 o 
  -3   5   1        5.79        6.98      2.15 o 
  -2   5   1        0.13        2.74      1.04 o 
  -1   5   1      150.65      156.46      4.44 o 
   0   5   1       21.36       22.10      1.95 o 
   1   5   1       63.86       61.15      2.89 o 
   2   5   1      508.59      522.38      8.85 o 
   3   5   1       84.56       85.66      3.48 o 
   4   5   1       12.42        8.96      1.51 o 
   5   5   1      220.75      212.50      8.64 o 
   6   5   1       63.24       74.52      5.49 o 
   7   5   1        0.99        2.59      2.22 o 
   8   5   1        5.83        8.17      2.56 o 
  -7   6   1       11.13       11.29      3.28 o 
  -6   6   1        5.48        7.66      2.90 o 
  -5   6   1        7.00        8.72      2.66 o 
  -4   6   1      134.34      139.29      6.44 o 
  -3   6   1      506.30      515.78     12.51 o 
  -2   6   1       30.50       15.55      2.80 o 
  -1   6   1       34.61       36.00      2.72 o 
   0   6   1       48.64       49.65      2.45 o 
   1   6   1      368.78      371.03      5.78 o 
   2   6   1       21.53       14.83      1.95 o 
   3   6   1        3.03        1.43      1.80 o 
   4   6   1        0.62        5.12      1.60 o 
   5   6   1       62.69       65.62      4.77 o 
   6   6   1        9.29        9.87      2.43 o 
   7   6   1        0.11        1.84      3.22 o 
  -6   7   1        1.33        1.08      2.20 o 
  -5   7   1        0.06        1.95      2.13 o 
  -4   7   1        2.61        1.66      2.08 o 
  -3   7   1       82.93       91.29      7.26 o 
  -2   7   1       17.14       17.35      4.62 o 
  -1   7   1        0.50        3.05      1.48 o 
   0   7   1       49.91       49.98      3.08 o 
   1   7   1       88.69       91.35      4.61 o 
   2   7   1       77.97       81.65      5.45 o 
   3   7   1        2.73        4.00      1.93 o 
   4   7   1       51.65       50.24      4.85 o 
   5   7   1       22.15       24.34      3.63 o 
   6   7   1        3.14        0.46      1.86 o 
  -4   8   1        2.60        1.19      2.17 o 
  -3   8   1        3.16        5.30      2.63 o 
  -2   8   1       14.13       14.77      2.60 o 
  -1   8   1        4.66        7.14      2.53 o 
   0   8   1        0.29        2.62      1.56 o 
   1   8   1        1.46        2.44      2.31 o 
   2   8   1        4.79       -1.06      2.72 o 
   3   8   1        0.29        1.99      2.85 o 
   4   8   1        4.78        8.95      2.83 o 
 -10   0   2        7.65        5.59      3.20 o 
  -9   0   2        2.18        1.99      2.23 o 
  -8   0   2       33.02       41.38      6.01 o 
  -7   0   2      178.62      173.72      6.65 o 
  -6   0   2       45.06       45.77      3.60 o 
  -5   0   2       47.10       45.93      3.37 o 
  -4   0   2      448.19      428.62     10.19 o 
  -3   0   2      582.21      536.31      9.16 o 
  -2   0   2    10732.42    10242.55     32.97 o 
  -1   0   2     1162.72     1063.67      3.97 o 
   1   0   2      562.80      525.44      1.85 o 
   2   0   2     1737.57     1674.31      6.51 o 
   3   0   2       94.19       93.88      2.37 o 
   4   0   2      834.89      830.23     13.80 o 
   5   0   2      424.07      430.42      7.09 o 
   6   0   2      527.10      570.81     16.92 o 
   7   0   2       61.86       55.89      4.22 o 
   8   0   2        7.98        6.66      2.23 o 
   9   0   2      116.20      115.29      7.61 o 
  10   0   2        4.26        2.06      2.93 o 
 -10   1   2        0.91        2.35      2.06 o 
  -9   1   2        7.92        6.85      2.08 o 
  -8   1   2       10.56        8.19      2.01 o 
  -7   1   2        8.59        9.31      1.77 o 
  -6   1   2      142.80      149.20      3.60 o 
  -5   1   2       50.71       44.02      1.94 o 
  -4   1   2       28.80       29.28      1.44 o 
  -3   1   2     1280.24     1212.44      4.71 o 
  -2   1   2       27.02       28.66      1.01 o 
  -1   1   2     1383.33     1350.93      4.96 o 
   0   1   2      602.29      577.28      2.36 o 
   1   1   2      892.41      829.69      3.46 o 
   2   1   2    21931.78    21052.89    161.40 o 
   3   1   2       64.71       68.28      1.59 o 
   4   1   2      396.93      376.69      4.28 o 
   5   1   2      736.35      818.35      7.99 o 
   6   1   2        3.82        4.48      1.31 o 
   7   1   2        0.13        1.70      1.74 o 
   8   1   2        4.05        4.67      1.60 o 
   9   1   2        3.51        5.50      1.97 o 
  10   1   2       10.10       10.85      6.53 o 
 -10   2   2        5.35        4.49      2.23 o 
  -9   2   2        0.36        1.03      1.63 o 
  -8   2   2       20.81       21.88      4.74 o 
  -7   2   2       10.28        8.54      2.22 o 
  -6   2   2       40.54       37.48      1.92 o 
  -5   2   2      448.14      476.39      4.70 o 
  -4   2   2        0.40        1.00      0.80 o 
  -3   2   2        8.00        5.21      0.76 o 
  -2   2   2     2191.89     2303.08     19.10 o 
  -1   2   2      899.93      860.13      4.47 o 
   0   2   2      239.87      222.64      2.06 o 
   1   2   2        4.74        8.50      0.75 o 
   2   2   2      504.08      493.62      3.43 o 
   3   2   2        1.67        3.76      1.04 o 
   4   2   2      262.67      258.28      4.74 o 
   5   2   2        1.13        5.76      1.78 o 
   6   2   2      192.21      187.58      4.67 o 
   7   2   2        1.21       -0.78      1.31 o 
   8   2   2        4.82        4.36      2.01 o 
   9   2   2        2.32        2.66      1.63 o 
  10   2   2        0.77       -0.20      2.20 o 
 -10   3   2       59.78       61.25      6.64 o 
  -9   3   2       16.90       11.02      2.58 o 
  -8   3   2       33.55       27.63      2.71 o 
  -7   3   2      163.90      159.79      6.24 o 
  -6   3   2       11.13       13.48      1.83 o 
  -5   3   2       30.96       34.25      2.16 o 
  -4   3   2       80.73       71.86      2.76 o 
  -3   3   2      113.99      127.54      2.50 o 
  -2   3   2        2.17        1.17      0.54 o 
  -1   3   2      257.26      294.75      3.18 o 
   0   3   2     1638.56     1676.64     10.47 o 
   1   3   2     1130.08     1132.31      7.07 o 
   2   3   2      146.19      135.51      2.45 o 
   3   3   2      211.91      213.67      3.63 o 
   4   3   2      112.39      112.78      2.82 o 
   5   3   2       78.76       76.54      2.91 o 
   6   3   2        2.95        5.08      1.37 o 
   7   3   2        0.58        1.33      1.64 o 
   8   3   2        3.58        9.63      2.52 o 
   9   3   2        1.74        1.10      2.74 o 
  -9   4   2        2.77        3.94      1.98 o 
  -8   4   2        0.86       -0.08      2.24 o 
  -7   4   2       24.70       26.70      3.62 o 
  -6   4   2       19.00       10.79      3.58 o 
  -5   4   2        0.35        9.08      3.44 o 
  -4   4   2      118.10      109.04      7.14 o 
  -3   4   2      191.49      190.29      4.18 o 
  -2   4   2      249.89      265.43      5.62 o 
  -1   4   2      148.57      152.19      3.49 o 
   0   4   2      164.49      172.30      2.86 o 
   1   4   2       94.31       99.35      2.63 o 
   2   4   2       36.03       43.45      2.09 o 
   3   4   2        3.60        2.28      0.81 o 
   4   4   2      466.23      471.75      8.79 o 
   5   4   2       53.35       49.01      2.80 o 
   6   4   2       39.35       39.78      2.47 o 
   7   4   2       27.37       30.12      3.13 o 
   8   4   2       14.98       18.69      3.19 o 
   9   4   2        4.36        5.46      3.29 o 
  -8   5   2        0.93        1.11      2.25 o 
  -7   5   2       15.56       12.84      3.76 o 
  -6   5   2       50.70       52.67      4.15 o 
  -5   5   2       65.47       64.61      4.36 o 
  -4   5   2       52.37       52.24      5.65 o 
  -3   5   2        2.58        4.11      1.58 o 
  -2   5   2        1.08        3.69      0.94 o 
  -1   5   2      353.14      368.63      6.84 o 
   0   5   2       44.58       48.57      2.62 o 
   1   5   2      244.61      252.05      5.35 o 
   2   5   2      114.40      107.81      3.44 o 
   3   5   2      615.67      644.96     10.88 o 
   4   5   2      188.97      191.97      3.88 o 
   5   5   2      281.40      278.73      7.17 o 
   6   5   2       16.02       22.77      2.75 o 
   7   5   2        6.66        7.67      2.76 o 
   8   5   2        5.97        4.59      2.06 o 
  -7   6   2        0.01        3.27      2.46 o 
  -6   6   2        0.51        1.26      2.28 o 
  -5   6   2       14.82       19.86      3.22 o 
  -4   6   2       23.93       23.75      3.07 o 
  -3   6   2       12.17       11.33      3.49 o 
  -2   6   2        0.14        2.30      1.48 o 
  -1   6   2      147.66      149.26      4.43 o 
   0   6   2      245.02      256.21      4.19 o 
   1   6   2      114.82      123.18      3.70 o 
   2   6   2        0.26        1.28      1.03 o 
   3   6   2        5.91        6.98      2.04 o 
   4   6   2       18.40       17.18      2.35 o 
   5   6   2        6.46        5.05      2.40 o 
   6   6   2        0.00        2.28      1.91 o 
   7   6   2       18.20       20.45      3.29 o 
  -6   7   2        0.09        6.85      2.72 o 
  -5   7   2       23.33       22.54      4.07 o 
  -4   7   2       37.92       37.83      3.60 o 
  -3   7   2        0.32        1.18      2.55 o 
  -2   7   2        5.26        4.27      2.02 o 
  -1   7   2      176.73      186.52      6.63 o 
   0   7   2      129.03      121.45      5.83 o 
   1   7   2      136.19      124.28      9.10 o 
   2   7   2       32.48       36.91      2.86 o 
   3   7   2       39.54       32.69      2.89 o 
   4   7   2       26.50       22.87      5.15 o 
   5   7   2        6.55        2.71      1.79 o 
   6   7   2        2.72        8.30      2.35 o 
  -4   8   2        2.84        5.59      2.20 o 
  -3   8   2        0.26        2.46      2.17 o 
  -2   8   2        9.57       11.69      3.31 o 
  -1   8   2       13.49       10.30      2.13 o 
   0   8   2        5.49        7.46      1.52 o 
   1   8   2        2.36       -1.70      2.36 o 
   2   8   2        0.06        2.34      2.36 o 
   3   8   2       43.80       50.66     12.77 o 
   4   8   2       12.70       15.72      3.57 o 
 -10   1   3       20.69       16.60      2.72 o 
  -9   1   3        0.22        4.01      2.00 o 
  -8   1   3        8.05        6.81      2.11 o 
  -7   1   3       26.28       24.41      2.76 o 
  -6   1   3       14.78       14.50      1.35 o 
  -5   1   3       58.33       57.93      2.52 o 
  -4   1   3       20.43       18.11      1.26 o 
  -3   1   3      435.54      453.73      4.87 o 
  -2   1   3       94.10       99.27      1.00 o 
  -1   1   3      383.91      328.70      2.19 o 
   0   1   3     9909.60     9299.05     17.59 o 
   1   1   3     2249.82     2183.62      6.33 o 
   2   1   3     2381.50     2359.93     10.05 o 
   3   1   3      103.25       97.09      1.98 o 
   4   1   3       58.23       56.92      2.34 o 
   5   1   3       42.47       41.97      1.67 o 
   6   1   3       30.56       29.45      1.80 o 
   7   1   3        2.49        1.84      1.33 o 
   8   1   3       32.31       33.88      2.38 o 
   9   1   3        5.20        5.48      2.23 o 
  10   1   3        0.27        3.81      3.71 o 
 -10   2   3       17.44       16.51      2.30 o 
  -9   2   3        0.67        3.19      2.45 o 
  -8   2   3      144.12      150.72      6.32 o 
  -7   2   3        8.11        9.44      1.83 o 
  -6   2   3       26.14       28.29      2.19 o 
  -5   2   3     1051.78     1138.59     14.91 o 
  -4   2   3        3.37        1.01      1.18 o 
  -3   2   3        1.32        2.18      1.17 o 
  -2   2   3      264.41      311.65      4.38 o 
  -1   2   3     1292.11     1249.36      6.85 o 
   0   2   3      120.85      115.69      1.84 o 
   1   2   3     1677.87     1685.01      6.29 o 
   2   2   3      395.63      338.30      3.06 o 
   3   2   3       61.18       70.65      2.28 o 
   4   2   3     2919.31     3021.48     27.52 o 
   5   2   3        3.92        4.15      1.46 o 
   6   2   3      357.57      360.41      6.85 o 
   7   2   3       41.44       40.45      2.75 o 
   8   2   3        1.47        3.34      1.55 o 
   9   2   3        8.64        9.16      2.16 o 
  10   2   3        0.51        5.11      2.68 o 
 -10   3   3       12.19       13.03      2.83 o 
  -9   3   3        0.02        4.94      2.74 o 
  -8   3   3        3.10        5.98      1.74 o 
  -7   3   3       10.63        6.42      1.96 o 
  -6   3   3       70.72       63.19      3.31 o 
  -5   3   3       19.77       16.82      1.77 o 
  -4   3   3       33.49       29.99      1.58 o 
  -3   3   3      531.92      570.00      8.28 o 
  -2   3   3        2.46        0.06      0.87 o 
  -1   3   3      184.98      211.07      2.29 o 
   0   3   3      296.10      347.03      4.04 o 
   1   3   3      185.62      184.83      3.19 o 
   2   3   3      225.87      240.94      3.25 o 
   3   3   3      170.62      164.33      3.44 o 
   4   3   3      121.23      137.48      3.48 o 
   5   3   3       40.90       32.39      2.84 o 
   6   3   3       15.78       16.21      2.05 o 
   7   3   3       11.13       11.56      1.81 o 
   8   3   3        1.42        0.28      1.55 o 
   9   3   3        1.48        5.94      2.29 o 
  -9   4   3        0.16        0.54      2.48 o 
  -8   4   3       10.82        8.41      2.37 o 
  -7   4   3        0.12        1.84      2.60 o 
  -6   4   3      126.07      101.88      4.87 o 
  -5   4   3       58.28       70.38      4.21 o 
  -4   4   3        0.32        2.42      2.39 o 
  -3   4   3       15.84       13.18      3.50 o 
  -2   4   3      281.94      281.88      4.17 o 
  -1   4   3      222.93      202.66      3.32 o 
   0   4   3       21.53       20.87      1.38 o 
   1   4   3       15.02       10.23      1.11 o 
   2   4   3       41.03       37.47      2.24 o 
   3   4   3      140.48      152.33      3.69 o 
   4   4   3      369.29      355.89      6.78 o 
   5   4   3       12.54       12.20      3.23 o 
   6   4   3      123.07      104.70      4.60 o 
   7   4   3      212.17      224.58      9.49 o 
   8   4   3       51.74       52.00      4.58 o 
   9   4   3        0.09        2.34      5.68 o 
  -8   5   3       16.84       16.36      3.66 o 
  -7   5   3        0.10        4.26      2.02 o 
  -6   5   3       43.22       47.09      5.00 o 
  -5   5   3       10.05        6.10      3.78 o 
  -4   5   3        0.54        4.28      1.94 o 
  -3   5   3       21.37       17.21      2.53 o 
  -2   5   3      130.34      123.22      4.97 o 
  -1   5   3      175.73      186.58      4.70 o 
   0   5   3       91.30      102.28      3.37 o 
   1   5   3       15.66       17.37      1.30 o 
   2   5   3       39.42       34.79      2.25 o 
   3   5   3      493.69      492.97      9.11 o 
   4   5   3       24.47       22.41      1.92 o 
   5   5   3       25.30       26.57      2.14 o 
   6   5   3        0.00        1.64      2.18 o 
   7   5   3       11.12       13.66      2.12 o 
   8   5   3        0.60        1.64      3.39 o 
  -7   6   3        1.02       -1.55      2.23 o 
  -6   6   3        2.25        3.26      2.27 o 
  -5   6   3        3.62        2.98      1.92 o 
  -4   6   3       51.77       51.08      4.02 o 
  -3   6   3      186.70      196.86      8.83 o 
  -2   6   3       51.29       60.54      3.58 o 
  -1   6   3        2.52        1.23      1.67 o 
   0   6   3       38.87       34.81      2.72 o 
   1   6   3       80.38       86.10      3.06 o 
   2   6   3       16.57       16.28      2.06 o 
   3   6   3        0.07        1.10      1.13 o 
   4   6   3        0.54        3.57      1.68 o 
   5   6   3       78.97       77.75      6.01 o 
   6   6   3       14.56       11.16      2.77 o 
   7   6   3        0.01        7.05      2.80 o 
  -6   7   3        0.98        3.55      2.46 o 
  -5   7   3       12.10       18.97      3.70 o 
  -4   7   3        0.19        3.91      1.82 o 
  -3   7   3        3.07        5.51      2.23 o 
  -2   7   3       37.97       40.55      3.95 o 
  -1   7   3       87.74       86.36      5.25 o 
   0   7   3       44.52       40.39      3.26 o 
   1   7   3       27.86       25.87      2.25 o 
   2   7   3      129.07      130.42      6.10 o 
   3   7   3        0.84        2.92      1.53 o 
   4   7   3        0.92        1.43      1.96 o 
   5   7   3        2.96        3.90      3.15 o 
   6   7   3        0.07       -0.22      1.30 o 
  -4   8   3        0.40        5.07      2.35 o 
  -3   8   3       20.47       17.75      5.14 o 
  -2   8   3       36.38       36.88      4.65 o 
  -1   8   3       30.72       34.09      5.39 o 
   0   8   3        6.47        9.51      5.30 o 
   1   8   3        8.36        5.75      2.08 o 
   2   8   3       22.13       21.82      3.73 o 
   3   8   3       18.89       16.54      3.32 o 
   4   8   3       19.96       27.59      4.33 o 
 -10   0   4      167.34      191.55     13.20 o 
  -9   0   4        6.65       11.06      4.86 o 
  -8   0   4      242.01      280.10     10.84 o 
  -7   0   4       72.53       75.88      4.65 o 
  -6   0   4      120.31      117.33      4.64 o 
  -5   0   4      315.06      326.57      8.11 o 
  -4   0   4        1.66        0.24      1.43 o 
  -3   0   4      602.70      596.97      6.42 o 
  -2   0   4      507.96      465.13      4.85 o 
  -1   0   4     2350.83     2154.71     10.90 o 
   0   0   4      387.57      380.04      3.57 o 
   1   0   4     1226.75     1205.03      4.22 o 
   3   0   4        0.00       -0.54      1.77 o 
   4   0   4       76.23       70.72      2.40 o 
   5   0   4        2.63        3.86      1.62 o 
   6   0   4        3.54        3.84      1.63 o 
   7   0   4      106.29      116.28      3.97 o 
   8   0   4       22.63       28.51      3.11 o 
   9   0   4        6.89        5.55      3.21 o 
  10   0   4        0.12        4.57      3.70 o 
 -10   1   4        4.72        5.58      2.49 o 
  -9   1   4       72.13       83.67      5.20 o 
  -8   1   4       27.82       33.66      2.59 o 
  -7   1   4        9.85       12.55      1.90 o 
  -6   1   4      155.55      162.99      4.22 o 
  -5   1   4      321.41      319.00      4.01 o 
  -4   1   4      400.46      381.34      4.44 o 
  -3   1   4      120.35      139.89      2.34 o 
  -2   1   4      346.64      316.46      3.29 o 
  -1   1   4     1023.20      997.97      4.80 o 
   0   1   4     3383.24     3331.86     17.10 o 
   1   1   4      206.36      201.36      2.09 o 
   2   1   4      141.11      139.03      2.29 o 
   3   1   4        4.11        3.48      0.96 o 
   4   1   4       72.11       65.85      1.70 o 
   5   1   4        0.26        1.70      1.31 o 
   6   1   4       73.86       73.18      2.62 o 
   7   1   4       38.41       43.41      2.68 o 
   8   1   4        9.09        8.28      2.01 o 
   9   1   4        4.98        5.11      2.10 o 
  10   1   4        0.08        4.84      2.67 o 
 -10   2   4        0.88        2.74      2.20 o 
  -9   2   4       76.63       85.71      5.49 o 
  -8   2   4        2.77        1.68      1.80 o 
  -7   2   4       10.20        9.59      1.93 o 
  -6   2   4        1.28        3.41      1.79 o 
  -5   2   4      818.05      861.82      7.76 o 
  -4   2   4      758.67      799.82      8.93 o 
  -3   2   4        7.39        4.80      1.15 o 
  -2   2   4       19.32       18.35      2.16 o 
  -1   2   4      737.55      701.79      4.12 o 
   0   2   4       29.61       34.05      1.37 o 
   1   2   4       40.77       45.67      1.79 o 
   2   2   4     2227.22     2387.95     14.13 o 
   3   2   4        6.30        4.18      1.18 o 
   4   2   4     3254.07     3498.81     27.92 o 
   5   2   4        4.20        3.66      1.00 o 
   6   2   4      138.87      146.92      4.38 o 
   7   2   4       10.30        7.34      1.96 o 
   8   2   4        6.32        3.26      1.82 o 
   9   2   4        0.02       11.37      5.60 o 
  10   2   4        4.05        2.49      2.55 o 
 -10   3   4        0.00        2.75      2.36 o 
  -9   3   4        1.91        1.58      1.28 o 
  -8   3   4      102.57      110.31      8.74 o 
  -7   3   4        0.07        1.83      1.35 o 
  -6   3   4        0.50        3.46      3.43 o 
  -5   3   4      164.00      146.41      4.40 o 
  -4   3   4       17.35       15.72      1.85 o 
  -3   3   4     1332.40     1498.96     18.00 o 
  -2   3   4      153.49      167.52      3.34 o 
  -1   3   4      245.62      252.55      2.33 o 
   0   3   4     3265.01     3726.80     19.03 o 
   1   3   4      708.62      698.07      5.87 o 
   2   3   4        7.29       14.02      1.36 o 
   3   3   4      406.74      421.89      5.14 o 
   4   3   4      197.44      193.79      5.51 o 
   5   3   4       24.17       23.27      3.09 o 
   6   3   4      557.99      566.53      6.02 o 
   7   3   4       31.51       33.79      3.72 o 
   8   3   4      174.53      147.35      9.09 o 
   9   3   4       19.24       21.14      3.42 o 
  -9   4   4        0.96        1.35      2.47 o 
  -8   4   4       38.09       23.57      3.73 o 
  -7   4   4        2.53        2.38      2.45 o 
  -6   4   4       78.45       71.19      4.43 o 
  -5   4   4        2.70       13.13      2.64 o 
  -4   4   4        8.96       10.22      2.56 o 
  -3   4   4        0.65        5.06      2.36 o 
  -2   4   4        1.69        3.89      1.14 o 
  -1   4   4      337.33      362.47      5.46 o 
   0   4   4       67.79       69.50      2.26 o 
   1   4   4       20.92       22.14      1.62 o 
   2   4   4      255.38      261.31      4.06 o 
   3   4   4        2.47        4.31      1.15 o 
   4   4   4       42.24       46.19      2.51 o 
   5   4   4      188.48      189.18      5.12 o 
   6   4   4        1.56        0.69      1.35 o 
   7   4   4      142.84      130.13      5.09 o 
   8   4   4        0.02        1.12      2.86 o 
   9   4   4        0.37       -0.09      7.79 o 
  -8   5   4        7.87        5.70      5.05 o 
  -7   5   4        4.40        8.61      2.28 o 
  -6   5   4        1.34        0.72      3.75 o 
  -5   5   4        0.30        4.95      1.91 o 
  -4   5   4        9.43       23.12      3.79 o 
  -3   5   4      239.81      255.78      8.04 o 
  -2   5   4        3.57        3.27      1.15 o 
  -1   5   4       55.45       50.09      3.60 o 
   0   5   4        7.47        7.95      1.29 o 
   1   5   4        0.31        1.75      1.14 o 
   2   5   4      158.72      161.79      5.19 o 
   3   5   4      108.30      108.31      4.37 o 
   4   5   4       11.84       10.91      1.59 o 
   5   5   4        3.64        4.59      1.28 o 
   6   5   4        5.70        4.90      1.69 o 
   7   5   4        0.31        1.48      1.96 o 
   8   5   4        2.68        5.49      2.06 o 
  -7   6   4       28.77       23.66      3.35 o 
  -6   6   4        4.78        4.61      2.08 o 
  -5   6   4       18.38       24.33      3.51 o 
  -4   6   4      105.97       95.16      5.92 o 
  -3   6   4        0.32       -1.00      2.97 o 
  -2   6   4       10.14       10.15      1.86 o 
  -1   6   4        0.42        1.35      1.88 o 
   0   6   4        1.71        3.10      1.23 o 
   1   6   4       16.27       16.24      2.26 o 
   2   6   4        2.05        2.44      1.22 o 
   3   6   4       11.55        8.53      1.50 o 
   4   6   4       28.03       27.44      2.13 o 
   5   6   4        3.95        3.92      2.25 o 
   6   6   4        0.59        1.14      1.83 o 
   7   6   4       13.21        6.81      3.76 o 
  -6   7   4       21.73       24.61      4.32 o 
  -5   7   4        0.64        2.65      2.53 o 
  -4   7   4        8.72        8.42      2.19 o 
  -3   7   4       48.63       50.83      4.37 o 
  -2   7   4       55.39       50.49      4.19 o 
  -1   7   4       10.29        6.80      2.03 o 
   0   7   4       26.83       26.03      2.78 o 
   1   7   4       32.53       30.70      3.11 o 
   2   7   4       30.37       31.11      2.83 o 
   3   7   4        4.72        4.81      2.11 o 
   4   7   4        0.42        1.40      1.85 o 
   5   7   4       10.92       12.03      2.38 o 
   6   7   4        2.95        4.44      2.30 o 
  -4   8   4        2.20        3.48      2.75 o 
  -3   8   4        8.71        8.60      2.81 o 
  -2   8   4        5.49        6.93      2.41 o 
  -1   8   4        0.12        3.91      2.17 o 
   0   8   4        0.34        3.33      2.06 o 
   1   8   4       32.29       33.65      3.88 o 
   2   8   4       61.90       55.82      5.75 o 
   3   8   4        6.71        4.67      2.19 o 
   4   8   4       45.23       51.72     10.53 o 
 -10   1   5        0.17       -1.28      2.17 o 
  -9   1   5        6.22        5.24      2.03 o 
  -8   1   5       82.56       84.99      3.76 o 
  -7   1   5       36.76       33.78      2.93 o 
  -6   1   5        4.71        4.35      1.21 o 
  -5   1   5        0.25        2.04      1.30 o 
  -4   1   5       33.42       31.62      1.78 o 
  -3   1   5     3180.10     3373.63     27.03 o 
  -2   1   5     1049.20     1078.95      6.04 o 
  -1   1   5      473.55      464.15      5.01 o 
   0   1   5      119.19       96.11      1.53 o 
   1   1   5     1339.33     1240.68      5.55 o 
   2   1   5     1436.44     1424.16      6.35 o 
   3   1   5      105.33      106.28      1.92 o 
   4   1   5      459.65      451.75      5.12 o 
   5   1   5        1.25        0.82      0.85 o 
   6   1   5        1.18        1.17      1.13 o 
   7   1   5        9.05        9.06      1.89 o 
   8   1   5        1.03        2.09      2.16 o 
   9   1   5       15.96        9.66      2.84 o 
  10   1   5        4.58        3.13      2.85 o 
 -10   2   5        3.80        2.73      2.75 o 
  -9   2   5       15.77        9.94      2.22 o 
  -8   2   5        2.93        4.56      1.86 o 
  -7   2   5       11.79        7.61      1.77 o 
  -6   2   5       98.90      100.57      3.95 o 
  -5   2   5        6.69        9.23      2.27 o 
  -4   2   5        0.03       -0.78      1.31 o 
  -3   2   5       32.18       32.01      1.65 o 
  -2   2   5       53.29       53.50      1.60 o 
  -1   2   5      196.63      224.61      2.77 o 
   0   2   5      214.65      181.66      3.09 o 
   1   2   5      412.56      415.86      3.58 o 
   2   2   5       38.77       41.12      1.63 o 
   3   2   5     2002.27     2071.45     17.95 o 
   4   2   5      208.88      214.45      3.55 o 
   5   2   5       10.60       10.23      1.10 o 
   6   2   5       75.79       78.28      2.85 o 
   7   2   5       47.98       42.91      2.87 o 
   8   2   5       33.42       35.05      4.55 o 
   9   2   5        9.47       12.49      2.51 o 
  -9   3   5        3.34        6.21      2.15 o 
  -8   3   5       34.93       34.75      3.98 o 
  -7   3   5        7.80       14.02      2.84 o 
  -6   3   5       40.42       33.17      3.57 o 
  -5   3   5        5.92        5.90      2.18 o 
  -4   3   5        9.28       11.40      2.57 o 
  -3   3   5        0.56        1.95      1.28 o 
  -2   3   5        1.29        0.08      0.77 o 
  -1   3   5      136.33      132.52      2.22 o 
   0   3   5       17.18       17.09      1.18 o 
   1   3   5     1063.10     1108.36      6.96 o 
   2   3   5        5.24        4.10      0.99 o 
   3   3   5       91.55       91.10      3.20 o 
   4   3   5        5.77        5.80      1.19 o 
   5   3   5       35.06       37.34      2.22 o 
   6   3   5       55.73       43.73      2.56 o 
   7   3   5       10.62        8.69      2.65 o 
   8   3   5       12.76       11.50      2.03 o 
   9   3   5       41.53       46.39      4.72 o 
  -9   4   5        8.26        5.69      3.97 o 
  -8   4   5       43.61       45.02      5.11 o 
  -7   4   5       23.77       20.85      2.37 o 
  -6   4   5       15.77       12.97      3.24 o 
  -5   4   5        0.01        0.22      2.31 o 
  -4   4   5      137.17      123.65      6.33 o 
  -3   4   5      184.65      172.63      5.94 o 
  -2   4   5       80.83       72.51      2.77 o 
  -1   4   5      768.03      832.06      7.26 o 
   0   4   5      510.47      531.73      5.66 o 
   1   4   5      799.16      876.32      7.01 o 
   2   4   5       98.43      101.00      4.20 o 
   3   4   5      220.72      231.47      4.88 o 
   4   4   5       30.70       28.95      2.07 o 
   5   4   5      421.17      439.89      8.50 o 
   6   4   5        9.00        9.88      1.60 o 
   7   4   5        2.83        5.91      2.00 o 
   8   4   5        2.14        3.61      2.94 o 
  -8   5   5        7.50        8.12      2.47 o 
  -7   5   5        6.40        2.64      3.86 o 
  -6   5   5        0.41       -1.95      2.54 o 
  -5   5   5        1.35       11.44      2.66 o 
  -4   5   5      135.29      117.35      6.44 o 
  -3   5   5        1.27        2.06      1.66 o 
  -2   5   5       16.90       13.22      2.18 o 
  -1   5   5       60.59       60.82      5.28 o 
   0   5   5       71.12       74.32      2.75 o 
   1   5   5        1.06        2.08      1.04 o 
   2   5   5        0.03        2.12      1.20 o 
   3   5   5        5.39        3.98      1.69 o 
   4   5   5       17.04       16.13      2.03 o 
   5   5   5        6.11        8.68      2.11 o 
   6   5   5        0.01        1.33      1.87 o 
   7   5   5       16.99       15.78      2.98 o 
   8   5   5        0.12       -0.65      5.37 o 
  -7   6   5       46.12       38.76      4.31 o 
  -6   6   5       74.66       70.48      6.06 o 
  -5   6   5        0.90        8.31      2.14 o 
  -4   6   5        4.21        1.79      2.89 o 
  -3   6   5        8.49       10.96      2.45 o 
  -2   6   5       16.89       24.97      2.81 o 
  -1   6   5       67.68       68.15      4.22 o 
   0   6   5        8.01        8.40      3.39 o 
   1   6   5       15.34       14.28      1.78 o 
   2   6   5       12.24        9.28      2.20 o 
   3   6   5       31.70       28.50      2.85 o 
   4   6   5        2.23        1.37      1.14 o 
   5   6   5        0.57        0.02      1.55 o 
   6   6   5        0.65       -1.57      3.03 o 
   7   6   5        4.39        7.16      2.13 o 
  -6   7   5        0.10        3.19      2.37 o 
  -5   7   5        0.09       -0.45      2.98 o 
  -4   7   5       20.15       27.50      4.40 o 
  -3   7   5      141.52      161.97     11.27 o 
  -2   7   5       30.04       28.22      3.72 o 
  -1   7   5        4.44        2.01      1.23 o 
   0   7   5        1.76        0.48      1.41 o 
   1   7   5        1.32        1.45      2.16 o 
   2   7   5       36.10       38.84      3.36 o 
   3   7   5       15.29       16.48      2.71 o 
   4   7   5        3.81        4.47      1.76 o 
   5   7   5        1.42        0.58      1.91 o 
  -4   8   5        0.38       -1.61      3.63 o 
  -3   8   5        0.00        1.66      1.66 o 
  -2   8   5        0.89        3.75      1.55 o 
  -1   8   5        3.01        1.43      2.45 o 
   0   8   5       38.41       35.21      5.07 o 
   1   8   5       13.60       14.65      2.60 o 
   2   8   5        0.03        3.10      1.70 o 
   3   8   5        0.02        2.31      2.53 o 
 -10   0   6      329.00      317.74     23.58 o 
  -9   0   6        0.57        2.96      5.90 o 
  -8   0   6       19.33       19.93      3.05 o 
  -7   0   6      438.91      462.75     17.71 o 
  -6   0   6      257.29      269.51     12.97 o 
  -5   0   6       21.94       19.74      2.54 o 
  -4   0   6      527.06      590.00     14.13 o 
  -3   0   6       15.27       17.10      1.54 o 
  -2   0   6     1248.96     1225.64     15.48 o 
  -1   0   6     1073.37     1178.50      7.90 o 
   0   0   6        0.10        3.30      1.08 o 
   1   0   6      714.56      747.38      4.79 o 
   2   0   6      376.25      357.18      9.53 o 
   3   0   6      234.44      224.93     14.28 o 
   4   0   6      411.55      398.11     22.46 o 
   5   0   6       27.37       24.68      3.90 o 
   6   0   6       25.24       27.49      7.24 o 
   7   0   6        2.46       -1.43      2.99 o 
   8   0   6       12.69       18.08      5.64 o 
   9   0   6        0.05       11.36      4.18 o 
 -10   1   6        2.75        1.48      2.45 o 
  -9   1   6       18.91       16.55      3.45 o 
  -8   1   6      121.04      119.18      4.89 o 
  -7   1   6      155.58      152.46      5.93 o 
  -6   1   6      557.42      578.57     10.02 o 
  -5   1   6        8.76       10.78      1.27 o 
  -4   1   6      108.74      100.63      2.65 o 
  -3   1   6      554.78      559.51      5.70 o 
  -2   1   6      233.48      230.46      2.64 o 
  -1   1   6      350.42      355.77      3.14 o 
   0   1   6      158.52      170.36      2.11 o 
   1   1   6      957.33      897.04      4.63 o 
   2   1   6       54.17       49.08      1.63 o 
   3   1   6       86.29       88.99      2.50 o 
   4   1   6       59.69       58.04      2.71 o 
   5   1   6       88.94       89.83      3.50 o 
   6   1   6       37.38       39.14      3.50 o 
   7   1   6        8.68        3.51      2.72 o 
   8   1   6        5.92        7.60      2.78 o 
   9   1   6        0.00        1.53      2.35 o 
 -10   2   6        0.85        0.55      3.10 o 
  -9   2   6        0.70        4.97      2.16 o 
  -8   2   6        0.01        1.60      1.84 o 
  -7   2   6       34.57       34.95      2.81 o 
  -6   2   6        4.79        8.67      1.84 o 
  -5   2   6        7.86        5.23      3.02 o 
  -4   2   6       46.62       46.89      2.38 o 
  -3   2   6     1864.41     1913.64     16.17 o 
  -2   2   6      125.57      114.76      1.93 o 
  -1   2   6      210.08      207.51      3.15 o 
   0   2   6        7.69        8.61      1.09 o 
   1   2   6       21.21       21.34      1.40 o 
   2   2   6     2095.01     2302.01     14.69 o 
   3   2   6        0.51        0.02      0.83 o 
   4   2   6        5.94        7.12      2.11 o 
   5   2   6       78.92       79.41      2.48 o 
   6   2   6        3.19        4.96      2.09 o 
   7   2   6        3.33        2.65      1.18 o 
   8   2   6       36.60       40.43      4.13 o 
   9   2   6        0.93        0.64      2.51 o 
  -9   3   6       11.46       14.78      2.51 o 
  -8   3   6       19.44       20.07      2.83 o 
  -7   3   6        8.37        9.45      2.21 o 
  -6   3   6       58.52       57.69      5.59 o 
  -5   3   6       89.78      111.55      5.75 o 
  -4   3   6        2.70        4.39      1.81 o 
  -3   3   6       84.75       75.31      4.10 o 
  -2   3   6      439.17      471.92      5.78 o 
  -1   3   6      142.55      148.65      2.55 o 
   0   3   6       18.56       22.28      1.31 o 
   1   3   6        0.75        1.79      0.72 o 
   2   3   6      250.52      258.78      6.97 o 
   3   3   6       87.49       91.38      2.93 o 
   4   3   6      166.75      182.86      4.15 o 
   5   3   6      236.37      240.51      5.34 o 
   6   3   6      569.12      602.31     22.06 o 
   7   3   6      272.85      289.33      7.74 o 
   8   3   6       27.13       22.41      3.18 o 
   9   3   6      114.23       95.21      6.33 o 
  -9   4   6       17.24       10.42      2.57 o 
  -8   4   6        5.29       11.55      2.45 o 
  -7   4   6        1.54        1.80      2.93 o 
  -6   4   6      172.20      170.79      6.11 o 
  -5   4   6        1.38        4.25      2.59 o 
  -4   4   6        3.99        6.08      2.02 o 
  -3   4   6        3.18        0.64      2.49 o 
  -2   4   6       47.19       42.28      3.29 o 
  -1   4   6       24.06       28.40      2.36 o 
   0   4   6       29.17       30.02      1.59 o 
   1   4   6       51.56       52.03      3.85 o 
   2   4   6      255.02      277.47      6.01 o 
   3   4   6      121.75      120.25      3.93 o 
   4   4   6       26.51       24.48      2.01 o 
   5   4   6      167.21      161.72      5.32 o 
   6   4   6       25.73       23.71      2.71 o 
   7   4   6        2.95        5.62      1.84 o 
   8   4   6       37.93       33.46      4.03 o 
  -8   5   6       46.75       51.04      5.25 o 
  -7   5   6        0.05        7.81      3.12 o 
  -6   5   6      186.31      163.82      8.97 o 
  -5   5   6      250.40      250.79     11.26 o 
  -4   5   6      336.71      326.28      9.03 o 
  -3   5   6        6.27        8.58      2.48 o 
  -2   5   6        4.43        4.39      1.75 o 
  -1   5   6      112.33      118.90      4.74 o 
   0   5   6        6.08        8.25      1.18 o 
   1   5   6      174.52      181.44      4.61 o 
   2   5   6        3.19        4.14      1.38 o 
   3   5   6        6.05        5.40      1.41 o 
   4   5   6       50.48       49.32      2.80 o 
   5   5   6       84.05       78.90      4.24 o 
   6   5   6        3.65        3.36      1.59 o 
   7   5   6       29.86       24.00      3.56 o 
   8   5   6        0.95       -2.71      4.92 o 
  -7   6   6       21.43       10.71      2.25 o 
  -6   6   6        0.12        5.82      2.37 o 
  -5   6   6        3.79        7.14      2.96 o 
  -4   6   6       37.07       41.29      4.25 o 
  -3   6   6       13.68       17.68      3.48 o 
  -2   6   6        3.54        5.10      1.88 o 
  -1   6   6      341.07      345.78     11.38 o 
   0   6   6       74.44       72.59      3.90 o 
   1   6   6        0.89        1.88      1.27 o 
   2   6   6       87.87       83.75      3.30 o 
   3   6   6        0.18        0.90      1.11 o 
   4   6   6       21.42       21.55      2.11 o 
   5   6   6        7.15        5.96      1.27 o 
   6   6   6        2.29        3.41      2.51 o 
  -6   7   6        0.24        1.77      3.81 o 
  -5   7   6       24.35       22.81      6.26 o 
  -4   7   6       41.79       46.37      5.21 o 
  -3   7   6       15.44       11.63      2.43 o 
  -2   7   6      167.22      180.96     15.36 o 
  -1   7   6        0.52       -0.46      3.01 o 
   0   7   6        3.36        5.06      1.57 o 
   1   7   6        1.34        1.88      1.45 o 
   2   7   6       11.58        9.30      1.71 o 
   3   7   6        5.79        4.54      1.71 o 
   4   7   6        3.25        2.02      2.84 o 
   5   7   6        1.46        4.98      2.36 o 
  -3   8   6        0.02        6.24      2.17 o 
  -2   8   6        3.93        7.30      2.55 o 
  -1   8   6        0.00        0.22      1.98 o 
   0   8   6       12.72       15.31      3.85 o 
   1   8   6        5.69       15.41      2.92 o 
   2   8   6        2.74        3.06      2.02 o 
   3   8   6       22.31       25.71      4.94 o 
 -10   1   7       32.33       29.04      4.41 o 
  -9   1   7       13.44       11.81      2.45 o 
  -8   1   7      332.15      336.47     13.65 o 
  -7   1   7       91.79       93.66      4.04 o 
  -6   1   7      122.08      122.25      4.12 o 
  -5   1   7       61.86       63.68      3.04 o 
  -4   1   7      226.70      235.66      4.74 o 
  -3   1   7      135.03      151.05      3.13 o 
  -2   1   7       52.88       52.05      1.77 o 
  -1   1   7      686.97      715.17      5.09 o 
   0   1   7       53.92       47.99      1.98 o 
   1   1   7        5.65       10.34      1.37 o 
   2   1   7       73.09       73.96      1.94 o 
   3   1   7        1.39        1.24      1.25 o 
   4   1   7      823.94      843.43      7.74 o 
   5   1   7      104.55       98.53      3.67 o 
   6   1   7        2.39        4.49      2.43 o 
   7   1   7       11.62       10.39      2.99 o 
   8   1   7       26.14       30.32      3.30 o 
   9   1   7        0.55       -1.65      2.32 o 
 -10   2   7        0.01        5.24      2.98 o 
  -9   2   7       40.64       39.84      4.65 o 
  -8   2   7        3.68        3.47      1.51 o 
  -7   2   7        6.07        6.61      2.13 o 
  -6   2   7      235.34      224.26      6.01 o 
  -5   2   7        3.51        3.95      1.54 o 
  -4   2   7      185.22      175.46      3.79 o 
  -3   2   7      154.77      146.04      2.43 o 
  -2   2   7      103.06      100.43      2.74 o 
  -1   2   7       66.18       70.49      2.08 o 
   0   2   7      704.37      750.19      6.59 o 
   1   2   7        1.68        1.60      1.49 o 
   2   2   7       21.08       26.14      1.70 o 
   3   2   7     1035.94     1071.88      9.98 o 
   4   2   7      175.18      181.00      5.01 o 
   5   2   7        0.00        2.57      2.08 o 
   6   2   7       75.66       77.42      4.60 o 
   7   2   7        9.16        2.69      2.67 o 
   8   2   7       63.26       65.10      5.49 o 
   9   2   7       10.96        9.78      2.76 o 
  -9   3   7        1.27        3.12      2.34 o 
  -8   3   7       27.98       25.98      3.41 o 
  -7   3   7        1.01        2.85      2.70 o 
  -6   3   7        0.01        3.84      2.50 o 
  -5   3   7       40.41       39.77      3.13 o 
  -4   3   7       13.89       13.46      4.40 o 
  -3   3   7      112.89      105.77      4.01 o 
  -2   3   7        1.19        1.90      0.59 o 
  -1   3   7      538.13      546.07      6.00 o 
   0   3   7       47.55       46.20      1.93 o 
   1   3   7        8.42       11.42      1.43 o 
   2   3   7      250.89      268.13      3.91 o 
   3   3   7        8.82        9.88      1.24 o 
   4   3   7       88.56       93.46      3.57 o 
   5   3   7       73.73       73.43      4.16 o 
   6   3   7       30.35       27.17      2.71 o 
   7   3   7       47.51       51.99      3.96 o 
   8   3   7        2.35        4.87      2.94 o 
   9   3   7        0.33        4.98      2.98 o 
  -9   4   7        3.28        8.30      4.08 o 
  -8   4   7       15.51       16.37      4.33 o 
  -7   4   7        0.83        1.38      2.83 o 
  -6   4   7        1.39       -0.17      2.09 o 
  -5   4   7      101.95      102.54      6.45 o 
  -4   4   7      177.59      183.37      7.16 o 
  -3   4   7      208.59      225.71      7.57 o 
  -2   4   7        1.29        3.94      1.90 o 
  -1   4   7       32.28       35.91      2.65 o 
   0   4   7        9.25       13.30      1.62 o 
   1   4   7      336.78      363.02      6.91 o 
   2   4   7        1.85        3.61      2.03 o 
   3   4   7       43.14       35.81      2.44 o 
   4   4   7        0.63        1.64      1.07 o 
   5   4   7       13.89       11.24      2.23 o 
   6   4   7       10.20        7.14      3.23 o 
   7   4   7        0.02        1.43      1.49 o 
   8   4   7       59.51       56.95      5.69 o 
  -8   5   7       42.33       51.72      6.55 o 
  -7   5   7        0.79        3.84      2.33 o 
  -6   5   7        8.42       13.80      3.86 o 
  -5   5   7       80.43       87.43      5.06 o 
  -4   5   7      197.66      216.64      8.49 o 
  -3   5   7       12.27        8.63      2.76 o 
  -2   5   7       10.97       11.62      1.99 o 
  -1   5   7      106.69      100.68      4.51 o 
   0   5   7        1.79        2.22      1.55 o 
   1   5   7      145.20      146.67      6.00 o 
   2   5   7        4.05        3.31      1.47 o 
   3   5   7      122.99      122.58      4.66 o 
   4   5   7       51.05       51.79      3.20 o 
   5   5   7        3.12        2.28      1.35 o 
   6   5   7        1.05        4.70      1.84 o 
   7   5   7        0.48       -1.02      2.93 o 
  -7   6   7        3.55        3.21      3.09 o 
  -6   6   7        1.47        3.13      2.01 o 
  -5   6   7        6.92       10.51      2.24 o 
  -4   6   7        0.63       -0.31      3.50 o 
  -3   6   7        0.62        4.83      2.31 o 
  -2   6   7      235.82      222.08      7.00 o 
  -1   6   7      156.17      144.76      5.24 o 
   0   6   7       59.40       52.94      3.78 o 
   1   6   7       12.60       15.50      2.74 o 
   2   6   7       27.71       12.04      3.38 o 
   3   6   7        0.25        0.90      1.27 o 
   4   6   7        5.04        6.20      1.67 o 
   5   6   7        0.92        3.86      1.56 o 
   6   6   7        1.06        9.77      3.11 o 
  -5   7   7       14.92        9.31      7.87 o 
  -4   7   7        0.50        2.82      2.35 o 
  -3   7   7        6.97       10.26      1.96 o 
  -2   7   7        7.06        8.37      2.40 o 
  -1   7   7        0.73        1.70      1.35 o 
   0   7   7        0.84        0.16      1.65 o 
   1   7   7       47.09       48.16      3.44 o 
   2   7   7        2.87        3.85      1.53 o 
   3   7   7        2.50        2.32      2.96 o 
   4   7   7       29.68       32.33      3.56 o 
   5   7   7        2.40        5.00      3.58 o 
  -3   8   7        9.61        9.88      3.29 o 
  -2   8   7        0.95        4.31      1.94 o 
  -1   8   7        0.41        1.52      1.87 o 
   0   8   7       43.17       44.16      3.92 o 
   1   8   7        0.67        4.31      4.28 o 
   2   8   7       12.05       13.11      2.79 o 
 -10   0   8        0.32        1.08      3.34 o 
  -9   0   8       79.66       78.05      7.45 o 
  -8   0   8        0.01       -0.90      2.80 o 
  -7   0   8       14.06       13.09      3.09 o 
  -6   0   8       96.15       90.26      5.38 o 
  -5   0   8     1493.77     1538.34     46.89 o 
  -4   0   8      308.23      315.90      7.40 o 
  -3   0   8     1102.57     1280.51     15.33 o 
  -2   0   8      667.68      667.91      7.79 o 
  -1   0   8     6055.07     6550.01     46.17 o 
   0   0   8      214.86      220.49      4.01 o 
   1   0   8       27.17       26.89      1.40 o 
   2   0   8        0.90        1.97      2.37 o 
   3   0   8       94.65       83.02      4.78 o 
   4   0   8        2.66        4.36      3.16 o 
   5   0   8       11.75       11.39      4.99 o 
   6   0   8      136.91      145.12      7.59 o 
   7   0   8       79.74       77.48      6.04 o 
   8   0   8       29.22       26.76      4.65 o 
   9   0   8        1.49       -3.56      3.56 o 
 -10   1   8        0.06        2.06      2.87 o 
  -9   1   8       44.95       50.03      4.41 o 
  -8   1   8      199.12      210.35      7.88 o 
  -7   1   8       34.83       38.27      3.01 o 
  -6   1   8        0.03        2.19      1.17 o 
  -5   1   8      298.78      290.90      6.11 o 
  -4   1   8      166.65      161.97      3.10 o 
  -3   1   8        2.76        2.71      1.34 o 
  -2   1   8      122.78      150.34      2.58 o 
  -1   1   8      538.94      583.87      5.15 o 
   0   1   8      208.08      206.38      3.58 o 
   1   1   8       22.58       26.84      1.25 o 
   2   1   8      134.52      136.46      3.06 o 
   3   1   8       17.61       14.75      2.26 o 
   4   1   8      330.43      327.26      9.22 o 
   5   1   8       50.11       47.82      3.38 o 
   6   1   8       59.58       60.87      3.76 o 
   7   1   8        5.35        0.95      2.73 o 
   8   1   8        1.08        4.00      2.34 o 
   9   1   8        1.74        3.09      2.44 o 
  -9   2   8        4.06        5.21      2.03 o 
  -8   2   8       13.25        9.94      3.13 o 
  -7   2   8       75.91       75.01      5.47 o 
  -6   2   8      314.68      311.87      6.28 o 
  -5   2   8       21.79       26.71      2.03 o 
  -4   2   8      438.17      434.39      8.33 o 
  -3   2   8      506.09      549.39      8.01 o 
  -2   2   8        5.28        3.52      1.56 o 
  -1   2   8      137.48      141.96      2.70 o 
   0   2   8      101.12      109.86      2.46 o 
   1   2   8        3.07        3.78      0.85 o 
   2   2   8       77.52       70.64      2.19 o 
   3   2   8       66.42       69.09      2.40 o 
   4   2   8       36.44       40.58      3.30 o 
   5   2   8        7.51        8.64      1.89 o 
   6   2   8       40.24       38.11      3.34 o 
   7   2   8        9.25        4.56      2.81 o 
   8   2   8        9.27        8.18      2.39 o 
   9   2   8       33.53       34.09      5.07 o 
  -9   3   8       14.45       11.45      2.37 o 
  -8   3   8        0.46        5.86      3.73 o 
  -7   3   8       19.67       14.51      3.89 o 
  -6   3   8       38.46       32.92      3.77 o 
  -5   3   8       27.14       34.08      3.34 o 
  -4   3   8       77.67       82.23      5.67 o 
  -3   3   8      244.96      245.69      6.54 o 
  -2   3   8      121.49      115.65      2.35 o 
  -1   3   8      589.66      611.91      7.71 o 
   0   3   8        6.37        5.15      0.88 o 
   1   3   8       37.74       34.62      2.22 o 
   2   3   8      454.93      469.52      8.20 o 
   3   3   8        6.19        3.88      0.90 o 
   4   3   8       71.07       80.86      3.36 o 
   5   3   8        8.02        6.08      2.53 o 
   6   3   8        8.27        6.35      3.04 o 
   7   3   8       34.25       43.81      4.22 o 
   8   3   8        3.81        6.40      2.51 o 
  -8   4   8        2.71        3.38      2.78 o 
  -7   4   8        0.09        1.45      2.18 o 
  -6   4   8       33.69       36.46      3.77 o 
  -5   4   8        0.05        3.54      1.70 o 
  -4   4   8        1.90        4.77      1.70 o 
  -3   4   8      254.95      256.55      7.18 o 
  -2   4   8      223.21      216.67      5.94 o 
  -1   4   8       42.15       40.96      2.41 o 
   0   4   8      205.98      209.53      5.24 o 
   1   4   8       18.42       24.66      1.97 o 
   2   4   8       12.62       13.84      1.51 o 
   3   4   8       10.14        7.93      1.46 o 
   4   4   8        0.05        1.95      1.57 o 
   5   4   8        7.31        8.47      1.52 o 
   6   4   8       27.39       20.95      2.78 o 
   7   4   8        2.79        4.81      5.18 o 
   8   4   8       39.00       32.21      4.88 o 
  -8   5   8       16.90       12.55      3.29 o 
  -7   5   8      104.86      110.52     11.04 o 
  -6   5   8        7.68        6.26      2.50 o 
  -5   5   8       60.42       57.37      3.98 o 
  -4   5   8       61.13       66.23      7.24 o 
  -3   5   8      102.16      111.20      5.87 o 
  -2   5   8      115.61      114.95      5.28 o 
  -1   5   8       29.38       33.59      2.29 o 
   0   5   8        0.08        4.19      1.71 o 
   1   5   8      104.90       75.28      2.84 o 
   2   5   8       33.72       39.06      3.24 o 
   3   5   8        3.56        2.02      1.37 o 
   4   5   8        0.00       -0.42      1.74 o 
   5   5   8       20.12       15.69      2.36 o 
   6   5   8        9.86        9.09      1.67 o 
   7   5   8       15.94       10.74      2.72 o 
  -7   6   8        0.90        0.55      6.16 o 
  -6   6   8        1.30        0.38      2.64 o 
  -5   6   8        0.16        1.22      2.22 o 
  -4   6   8        6.63        4.98      1.84 o 
  -3   6   8      181.84      181.01      9.38 o 
  -2   6   8        1.64        2.76      3.26 o 
  -1   6   8       82.40       67.18      3.70 o 
   0   6   8       51.78       47.94      3.16 o 
   1   6   8       12.53       16.04      4.08 o 
   2   6   8        0.93        1.07      1.36 o 
   3   6   8       60.70       66.51      4.18 o 
   4   6   8       13.09        8.53      2.07 o 
   5   6   8        5.37        3.99      2.03 o 
   6   6   8       19.13       22.22      5.13 o 
  -5   7   8        1.47        4.75      2.18 o 
  -4   7   8        4.35       10.28      2.92 o 
  -3   7   8        0.38        3.12      2.34 o 
  -2   7   8        0.02       -0.37      2.88 o 
  -1   7   8        5.01        9.42      2.12 o 
   0   7   8        0.02        8.24      1.77 o 
   1   7   8       17.96       17.12      2.10 o 
   2   7   8       33.15       38.65      3.28 o 
   3   7   8        0.02       -0.56      1.48 o 
   4   7   8        0.16        2.35      2.89 o 
  -2   8   8        0.38        1.00      2.21 o 
  -1   8   8        4.93        4.40      2.30 o 
   0   8   8       25.26       23.86      3.12 o 
   1   8   8        0.34        2.35      3.26 o 
  -9   1   9        7.30        7.91      2.51 o 
  -8   1   9        0.81        1.72      1.58 o 
  -7   1   9      206.71      221.59      5.97 o 
  -6   1   9        6.74        6.77      1.59 o 
  -5   1   9      104.98      102.28      3.41 o 
  -4   1   9        3.39        5.19      1.18 o 
  -3   1   9        0.03       -0.01      1.18 o 
  -2   1   9      115.39      125.87      3.00 o 
  -1   1   9      578.26      645.82      6.65 o 
   0   1   9       42.29       46.13      1.77 o 
   1   1   9     1068.65     1141.68      9.59 o 
   2   1   9      148.57      158.98      3.50 o 
   3   1   9       84.24       82.94      4.24 o 
   4   1   9        1.26        5.78      2.54 o 
   5   1   9       37.56       37.86      3.43 o 
   6   1   9        2.59        2.66      2.54 o 
   7   1   9        0.08        3.00      2.58 o 
   8   1   9        0.08        1.72      2.73 o 
   9   1   9       11.04        7.86      2.79 o 
  -9   2   9        3.92       12.52      3.19 o 
  -8   2   9        2.48        4.68      2.36 o 
  -7   2   9       68.08       59.27      3.27 o 
  -6   2   9      431.97      430.46     10.00 o 
  -5   2   9       16.49       18.42      3.47 o 
  -4   2   9      218.33      204.32      4.91 o 
  -3   2   9       63.52       63.65      2.11 o 
  -2   2   9      224.31      216.97      3.29 o 
  -1   2   9       56.89       55.82      2.31 o 
   0   2   9        1.25        2.18      0.96 o 
   1   2   9       46.85       50.40      2.36 o 
   2   2   9       59.00       56.72      2.49 o 
   3   2   9        0.15        2.97      2.39 o 
   4   2   9      210.98      204.53      7.51 o 
   5   2   9       27.54       33.61      4.74 o 
   6   2   9       12.75       21.00      3.28 o 
   7   2   9        2.99        4.81      2.56 o 
   8   2   9        5.50        4.50      2.39 o 
  -9   3   9        4.39        6.21      2.44 o 
  -8   3   9        8.43        4.04      1.45 o 
  -7   3   9        0.01        2.11      2.11 o 
  -6   3   9        2.38        0.77      1.40 o 
  -5   3   9       32.48       33.91      4.60 o 
  -4   3   9       46.20       39.29      3.17 o 
  -3   3   9      129.66      129.72      5.42 o 
  -2   3   9       20.95       18.14      1.97 o 
  -1   3   9      103.01      105.26      3.02 o 
   0   3   9        8.98        9.68      1.29 o 
   1   3   9      143.55      140.98      3.67 o 
   2   3   9      132.00      127.89      3.64 o 
   3   3   9       90.42       92.39      4.80 o 
   4   3   9       31.92       29.45      2.73 o 
   5   3   9      104.78      108.59      5.60 o 
   6   3   9       14.23       21.43      3.98 o 
   7   3   9        0.23       -0.19      2.21 o 
   8   3   9        1.92        4.54      2.44 o 
  -8   4   9        0.00        3.67      3.13 o 
  -7   4   9       47.35       53.58      7.56 o 
  -6   4   9      339.44      365.85     24.54 o 
  -5   4   9       91.84       96.11      6.41 o 
  -4   4   9       23.29       24.77      4.30 o 
  -3   4   9      311.16      303.90      6.78 o 
  -2   4   9      238.35      242.21      5.67 o 
  -1   4   9      317.30      318.62      7.58 o 
   0   4   9        0.71        2.09      1.19 o 
   1   4   9      227.64      243.47      5.12 o 
   2   4   9        2.73        2.93      1.14 o 
   3   4   9       21.65       18.11      2.25 o 
   4   4   9       28.61       30.19      2.50 o 
   5   4   9        2.81        6.52      3.15 o 
   6   4   9       16.10       17.03      4.50 o 
   7   4   9       34.69       40.07      4.30 o 
  -7   5   9       59.08       53.93      4.85 o 
  -6   5   9       18.90       20.02      4.45 o 
  -5   5   9       18.25       14.11      3.21 o 
  -4   5   9        0.35        1.49      2.36 o 
  -3   5   9        7.48        7.20      3.68 o 
  -2   5   9       68.08       76.36      5.64 o 
  -1   5   9       58.22       47.76      2.97 o 
   0   5   9       81.54       70.93      3.81 o 
   1   5   9      247.61      241.98      5.98 o 
   2   5   9      125.72      123.96      4.17 o 
   3   5   9        0.43        4.87      1.42 o 
   4   5   9       58.33       49.05      3.17 o 
   5   5   9        6.36        5.41      1.73 o 
   6   5   9        1.13        3.50      2.10 o 
   7   5   9        0.19        1.15      1.65 o 
  -6   6   9        2.64        6.36      2.58 o 
  -5   6   9       75.65       68.53      6.66 o 
  -4   6   9      138.65      149.39     10.81 o 
  -3   6   9        0.77        3.73      1.87 o 
  -2   6   9        5.72       15.19      3.22 o 
  -1   6   9        3.93        5.24      2.29 o 
   0   6   9        7.40       12.76      2.64 o 
   1   6   9        4.06        3.66      2.18 o 
   2   6   9       10.39       10.47      2.00 o 
   3   6   9        2.75        2.64      1.35 o 
   4   6   9        2.23        4.02      1.38 o 
   5   6   9       14.67       13.23      2.81 o 
  -4   7   9        3.53        3.94      3.77 o 
  -3   7   9        2.02        5.20      1.87 o 
  -2   7   9        1.29        2.91      2.45 o 
  -1   7   9       35.28       36.08      3.89 o 
   0   7   9       23.40       24.99      3.01 o 
   1   7   9        2.25        2.46      2.17 o 
   2   7   9        0.56        1.30      1.65 o 
   3   7   9        1.95        2.71      1.40 o 
   4   7   9        0.83        7.56      2.93 o 
  -9   0  10        0.00        1.70      3.29 o 
  -8   0  10      258.59      293.07     14.43 o 
  -7   0  10      174.33      195.40     16.31 o 
  -6   0  10       19.89       16.56      3.03 o 
  -5   0  10      515.26      493.38     12.69 o 
  -4   0  10       22.78       28.65      2.61 o 
  -3   0  10       42.24       54.32      4.42 o 
  -2   0  10      224.44      216.72      7.00 o 
  -1   0  10      314.72      277.31      5.99 o 
   0   0  10       33.16       30.21      2.48 o 
   1   0  10      347.76      346.65      5.03 o 
   2   0  10        9.39        8.29      3.51 o 
   3   0  10       40.29       42.22      4.73 o 
   4   0  10      227.67      251.66     32.87 o 
   5   0  10        4.69        4.74      4.01 o 
   6   0  10      145.82      162.81     10.77 o 
   7   0  10       33.14       23.09      5.04 o 
   8   0  10       30.18       37.44      7.54 o 
  -9   1  10        0.97        5.12      4.31 o 
  -8   1  10        4.60        3.46      2.06 o 
  -7   1  10       35.98       34.95      2.85 o 
  -6   1  10        7.51        6.00      2.09 o 
  -5   1  10      155.84      151.06      4.98 o 
  -4   1  10       72.93       71.01      2.44 o 
  -3   1  10      589.83      596.57      9.72 o 
  -2   1  10       68.17       72.73      2.66 o 
  -1   1  10        6.04        2.87      1.16 o 
   0   1  10      301.46      310.43      4.24 o 
   1   1  10      588.62      614.64      5.03 o 
   2   1  10        5.47        3.82      1.47 o 
   3   1  10       24.38       30.47      4.46 o 
   4   1  10       10.29        8.29      2.43 o 
   5   1  10        0.10        2.53      2.33 o 
   6   1  10       11.61       17.64      3.46 o 
   7   1  10        0.20        1.11      2.59 o 
   8   1  10       11.93       13.80      5.40 o 
  -9   2  10       11.41       10.12      3.46 o 
  -8   2  10      101.85       93.97      6.38 o 
  -7   2  10       14.15       19.63      3.09 o 
  -6   2  10      247.35      248.72      8.65 o 
  -5   2  10       24.16       19.30      2.68 o 
  -4   2  10       37.32       34.10      2.10 o 
  -3   2  10      214.14      219.30      4.59 o 
  -2   2  10        1.95        1.61      1.50 o 
  -1   2  10      376.73      402.85      4.68 o 
   0   2  10      228.77      235.11      3.42 o 
   1   2  10      185.76      194.15      5.15 o 
   2   2  10       14.35       13.04      3.14 o 
   3   2  10      125.89      129.30      8.09 o 
   4   2  10       58.29       53.11      3.32 o 
   5   2  10        0.65        2.42      2.76 o 
   6   2  10        6.64        6.43      2.99 o 
   7   2  10        0.75        2.36      2.33 o 
   8   2  10        0.22        0.56      2.42 o 
  -9   3  10        1.79        1.27      4.68 o 
  -8   3  10       12.33       16.08      2.86 o 
  -7   3  10        9.10        4.77      3.76 o 
  -6   3  10        0.13        2.02      2.28 o 
  -5   3  10        7.85        3.20      2.18 o 
  -4   3  10     1322.60     1400.92     33.89 o 
  -3   3  10       82.22       83.98      4.42 o 
  -2   3  10      845.40      867.64     14.85 o 
  -1   3  10      446.83      438.61      7.66 o 
   0   3  10      503.37      506.94      9.29 o 
   1   3  10       27.45       22.82      1.64 o 
   2   3  10      149.26      155.92      5.09 o 
   3   3  10       17.71       20.41      2.36 o 
   4   3  10        0.30       -0.26      1.90 o 
   5   3  10       26.33       31.16      3.05 o 
   6   3  10        2.20        3.53      2.52 o 
   7   3  10        3.50        3.62      2.76 o 
   8   3  10        9.40        3.48      2.62 o 
  -8   4  10       25.09       25.35      3.39 o 
  -7   4  10        2.90        4.27      3.43 o 
  -6   4  10       23.83       29.62      3.29 o 
  -5   4  10      242.64      238.09     10.48 o 
  -4   4  10       48.78       47.76      3.69 o 
  -3   4  10      335.66      331.78      8.80 o 
  -2   4  10       30.58       32.51      2.18 o 
  -1   4  10        2.00        3.69      1.55 o 
   0   4  10      311.98      328.15      6.27 o 
   1   4  10       45.51       38.21      2.17 o 
   2   4  10        8.75        9.69      1.52 o 
   3   4  10      175.63      165.00      6.70 o 
   4   4  10       49.15       56.53      3.27 o 
   5   4  10       40.49       44.51      4.47 o 
   6   4  10        8.05       13.42      2.62 o 
   7   4  10        3.77        2.70      1.95 o 
  -7   5  10       13.55       21.97      3.43 o 
  -6   5  10        0.02        4.95      3.57 o 
  -5   5  10        0.00        3.27      2.90 o 
  -4   5  10       21.58       22.24      2.82 o 
  -3   5  10       57.32       67.99      4.50 o 
  -2   5  10      161.38      178.69      7.72 o 
  -1   5  10       35.76       33.83      4.05 o 
   0   5  10       93.32       90.51      4.69 o 
   1   5  10      158.85      147.85      4.41 o 
   2   5  10       21.17       15.18      1.92 o 
   3   5  10        5.82        6.14      2.10 o 
   4   5  10        1.82        2.64      1.56 o 
   5   5  10       15.81       17.76      3.63 o 
   6   5  10        2.85        4.11      2.21 o 
  -6   6  10        0.01       -2.64      2.64 o 
  -5   6  10        0.06        3.01      1.94 o 
  -4   6  10        2.90        2.25      1.75 o 
  -3   6  10        4.44        1.73      3.36 o 
  -2   6  10        0.45        4.37      2.50 o 
  -1   6  10       50.58       51.61      4.29 o 
   0   6  10        0.08        1.30      1.61 o 
   1   6  10       24.24       20.20      2.66 o 
   2   6  10        5.59        5.67      2.30 o 
   3   6  10        0.01        2.45      1.69 o 
   4   6  10       34.52       34.18      4.14 o 
   5   6  10        0.11        2.16      2.24 o 
  -4   7  10        4.81        5.12      2.70 o 
  -3   7  10        2.51        0.94      2.80 o 
  -2   7  10       55.13       53.45      4.76 o 
  -1   7  10       23.30       20.03      3.02 o 
   0   7  10        9.95        5.91      1.90 o 
   1   7  10        0.96        4.26      2.64 o 
   2   7  10        0.28        2.68      2.02 o 
   3   7  10        0.09        2.52      1.97 o 
  -9   1  11        6.34        3.40      3.06 o 
  -8   1  11       16.30       16.13      3.47 o 
  -7   1  11       11.27       14.92      2.99 o 
  -6   1  11      335.63      338.42      9.50 o 
  -5   1  11      299.06      272.38      5.54 o 
  -4   1  11       82.58       72.06      3.05 o 
  -3   1  11        2.21        1.24      1.62 o 
  -2   1  11       50.17       61.93      2.86 o 
  -1   1  11      239.94      268.70      5.67 o 
   0   1  11        0.49        4.66      1.17 o 
   1   1  11       29.71       33.59      1.63 o 
   2   1  11       39.57       37.60      2.06 o 
   3   1  11       29.24       27.07      2.65 o 
   4   1  11        4.48        6.29      3.61 o 
   5   1  11        2.58        4.81      3.10 o 
   6   1  11       91.98      105.36      5.60 o 
   7   1  11        6.94        4.98      2.48 o 
   8   1  11       10.36        8.57      2.87 o 
  -9   2  11        2.22        1.12      2.93 o 
  -8   2  11        0.60        1.47      1.98 o 
  -7   2  11        1.25        0.66      2.85 o 
  -6   2  11       20.48       18.39      2.30 o 
  -5   2  11       22.25       22.88      3.13 o 
  -4   2  11      100.35       92.67      2.89 o 
  -3   2  11      177.70      174.86      4.05 o 
  -2   2  11      125.97      125.85      3.55 o 
  -1   2  11      103.43      102.84      3.57 o 
   0   2  11        9.86        9.64      1.23 o 
   1   2  11       15.85       15.08      1.48 o 
   2   2  11        4.24        8.65      1.63 o 
   3   2  11       80.00       82.49      4.05 o 
   4   2  11       81.47       78.88      5.43 o 
   5   2  11       92.84       99.53      4.42 o 
   6   2  11        4.32        3.85      2.85 o 
   7   2  11        0.12        2.24      2.49 o 
   8   2  11        0.09        7.25      2.73 o 
  -8   3  11        7.03        5.23      1.87 o 
  -7   3  11        0.34        5.26      2.41 o 
  -6   3  11       34.55       39.61      3.90 o 
  -5   3  11        0.36        5.48      1.95 o 
  -4   3  11       34.27       36.57      3.82 o 
  -3   3  11      226.57      238.50      6.34 o 
  -2   3  11       82.79       78.32      4.27 o 
  -1   3  11      481.71      479.65      9.13 o 
   0   3  11       17.86       19.54      1.82 o 
   1   3  11       35.12       35.80      2.23 o 
   2   3  11        6.05        5.71      1.88 o 
   3   3  11       52.40       55.90      3.84 o 
   4   3  11        0.14        1.85      2.19 o 
   5   3  11        3.59        5.43      2.63 o 
   6   3  11        0.20        2.07      2.61 o 
   7   3  11       13.05       13.15      3.02 o 
  -8   4  11        0.09       -2.43      2.43 o 
  -7   4  11        9.83       10.51      2.99 o 
  -6   4  11       40.13       45.15      4.35 o 
  -5   4  11       48.33       58.11      4.38 o 
  -4   4  11        0.11        0.16      2.30 o 
  -3   4  11       12.54        9.08      3.17 o 
  -2   4  11      105.14      108.66      3.73 o 
  -1   4  11       32.52       28.42      3.66 o 
   0   4  11       65.85       62.35      2.80 o 
   1   4  11        2.41        3.05      1.38 o 
   2   4  11      165.92      163.03      5.62 o 
   3   4  11      212.69      209.57      4.97 o 
   4   4  11       22.33       20.63      2.35 o 
   5   4  11        0.18        1.91      2.43 o 
   6   4  11        7.98       10.74      2.75 o 
   7   4  11       21.99       17.70      3.45 o 
  -7   5  11        4.34       10.64      6.04 o 
  -6   5  11       33.99       33.61      3.89 o 
  -5   5  11       28.34       33.84      4.08 o 
  -4   5  11       17.23       14.08      2.91 o 
  -3   5  11       37.00       38.08      3.45 o 
  -2   5  11      116.58      126.44      7.99 o 
  -1   5  11        8.93        6.32      2.07 o 
   0   5  11       14.63       14.66      2.16 o 
   1   5  11       57.55       65.90      4.84 o 
   2   5  11        6.07        9.60      2.74 o 
   3   5  11       30.37       25.47      2.52 o 
   4   5  11       17.26       16.74      2.76 o 
   5   5  11        2.22        3.10      1.86 o 
   6   5  11        3.86        8.81      2.82 o 
  -5   6  11        4.72        3.27      2.19 o 
  -4   6  11       21.34       21.55      3.80 o 
  -3   6  11       35.54       29.03      4.76 o 
  -2   6  11       10.47       16.63      2.91 o 
  -1   6  11        1.29        0.60      1.74 o 
   0   6  11       27.40       21.99      2.52 o 
   1   6  11        0.39        0.51      1.35 o 
   2   6  11        0.07        1.33      1.89 o 
   3   6  11        0.00        1.81      2.02 o 
   4   6  11        0.10        2.56      2.01 o 
  -3   7  11        8.24        5.89      2.28 o 
  -2   7  11        0.10        0.49      1.87 o 
  -1   7  11       14.72       12.43      3.30 o 
   0   7  11        0.54       -0.64      2.08 o 
   1   7  11        4.53        3.11      2.68 o 
   2   7  11        4.14        4.10      2.10 o 
  -9   0  12       21.49       26.33      7.50 o 
  -8   0  12       18.22       23.23      5.78 o 
  -7   0  12       15.00       17.21      6.04 o 
  -6   0  12      249.38      255.15     10.06 o 
  -5   0  12        1.36       -1.63      1.78 o 
  -4   0  12      148.57      132.53      6.31 o 
  -3   0  12      601.74      548.67     13.52 o 
  -2   0  12        0.34        3.23      2.63 o 
  -1   0  12      107.44       94.90      5.03 o 
   0   0  12      130.75      125.80      8.66 o 
   1   0  12      562.97      586.67     14.59 o 
   2   0  12       23.52       13.40      3.48 o 
   3   0  12       16.73       13.12      6.37 o 
   4   0  12        1.36       -2.93      3.48 o 
   5   0  12        5.83        3.67      4.12 o 
   6   0  12       15.92       15.55      6.92 o 
   7   0  12        0.02        8.09      5.78 o 
   8   0  12       14.29       17.09      4.69 o 
  -9   1  12        0.94        0.14      2.85 o 
  -8   1  12       31.51       29.77     11.75 o 
  -7   1  12       18.15       16.24      2.15 o 
  -6   1  12       21.74       21.33      2.55 o 
  -5   1  12       82.62       89.05      3.48 o 
  -4   1  12       13.07       10.56      1.81 o 
  -3   1  12      141.39      141.28      4.11 o 
  -2   1  12        4.11        2.86      1.77 o 
  -1   1  12        8.21        8.75      1.51 o 
   0   1  12        1.54        1.35      1.14 o 
   1   1  12       11.68       11.85      1.37 o 
   2   1  12       17.61       25.26      3.36 o 
   3   1  12       74.96       76.78      4.10 o 
   4   1  12        4.52        5.41      2.80 o 
   5   1  12        0.56        3.50      2.95 o 
   6   1  12        4.30        7.01      2.86 o 
   7   1  12        4.76        5.26      2.60 o 
   8   1  12        7.90       11.24      3.08 o 
  -8   2  12        3.56        4.71      2.31 o 
  -7   2  12        0.02        3.40      1.94 o 
  -6   2  12        5.42        4.25      2.17 o 
  -5   2  12       62.45       60.56      3.06 o 
  -4   2  12       43.52       39.12      3.71 o 
  -3   2  12        1.26        0.39      1.31 o 
  -2   2  12       82.72       69.87      3.09 o 
  -1   2  12      516.33      536.47      9.26 o 
   0   2  12       80.40       72.33      3.03 o 
   1   2  12      973.22     1011.79     27.76 o 
   2   2  12       11.68        9.03      2.03 o 
   3   2  12      127.91      126.36      5.69 o 
   4   2  12       11.45       14.74      5.20 o 
   5   2  12        6.38        4.80      2.81 o 
   6   2  12        0.09       -0.22      2.37 o 
   7   2  12        0.40        0.55      2.69 o 
  -8   3  12       22.86       19.49      4.13 o 
  -7   3  12        7.21       10.88      2.77 o 
  -6   3  12      100.77      104.91      6.78 o 
  -5   3  12       75.34       71.04      3.92 o 
  -4   3  12      327.56      363.85     10.60 o 
  -3   3  12      529.67      518.78     16.74 o 
  -2   3  12       32.84       33.22      2.08 o 
  -1   3  12      536.51      561.37      6.88 o 
   0   3  12       11.05        9.02      1.74 o 
   1   3  12       11.79       11.94      1.78 o 
   2   3  12      154.72      162.29      5.14 o 
   3   3  12       33.14       27.39      2.59 o 
   4   3  12       11.57       12.73      2.95 o 
   5   3  12      168.79      175.42     10.87 o 
   6   3  12       23.17       15.63      3.05 o 
   7   3  12       18.81       24.87      4.05 o 
  -7   4  12        4.32        8.22      3.67 o 
  -6   4  12        0.00        1.23      1.74 o 
  -5   4  12       27.28       30.30      3.40 o 
  -4   4  12        3.72        4.89      3.46 o 
  -3   4  12       31.41       27.15      2.77 o 
  -2   4  12      296.54      325.10      9.66 o 
  -1   4  12       24.04       24.57      2.60 o 
   0   4  12       11.37       11.48      2.19 o 
   1   4  12       31.65       24.67      2.37 o 
   2   4  12        5.22        4.50      1.76 o 
   3   4  12       10.65        8.05      2.79 o 
   4   4  12        5.76        2.69      1.72 o 
   5   4  12        7.85        8.67      2.40 o 
   6   4  12        1.29        2.12      1.80 o 
  -6   5  12        0.97       -2.68      2.68 o 
  -5   5  12       64.31       76.60      7.18 o 
  -4   5  12        1.56        0.45      2.34 o 
  -3   5  12        2.44        2.60      2.32 o 
  -2   5  12        3.32        2.12      2.27 o 
  -1   5  12      112.87      114.30      7.65 o 
   0   5  12        0.04        1.92      1.13 o 
   1   5  12        2.54        0.40      1.33 o 
   2   5  12       35.17       34.11      3.33 o 
   3   5  12        0.20        2.15      1.83 o 
   4   5  12        0.37       -1.78      2.13 o 
   5   5  12        0.65        2.73      1.93 o 
  -5   6  12        5.27        9.47      2.14 o 
  -4   6  12        1.47        3.64      2.67 o 
  -3   6  12        9.42        7.91      3.41 o 
  -2   6  12        1.08        2.07      1.93 o 
  -1   6  12        6.96        6.33      3.15 o 
   0   6  12        2.83        2.40      2.65 o 
   1   6  12        0.43        1.82      2.81 o 
   2   6  12        0.47        3.15      3.16 o 
   3   6  12       11.58       13.06      2.30 o 
   4   6  12        0.05        4.79      2.69 o 
  -2   7  12        0.40        4.66      2.32 o 
  -1   7  12        4.30        3.93      1.94 o 
   0   7  12       10.10       16.28      3.36 o 
   1   7  12        1.34        2.35      2.82 o 
  -8   1  13       12.39       16.13      3.61 o 
  -7   1  13        5.54        2.87      2.14 o 
  -6   1  13       42.69       28.61      2.64 o 
  -5   1  13        9.52        5.60      1.83 o 
  -4   1  13      180.66      177.02      6.98 o 
  -3   1  13      124.21      123.41      3.18 o 
  -2   1  13       28.87       27.24      2.05 o 
  -1   1  13       17.78       17.30      1.67 o 
   0   1  13      207.06      213.72      4.98 o 
   1   1  13       17.98       15.92      2.13 o 
   2   1  13       63.41       60.25      4.01 o 
   3   1  13      205.97      223.82      7.68 o 
   4   1  13        4.93        7.33      2.65 o 
   5   1  13       11.21       15.50      4.25 o 
   6   1  13        3.41        3.84      2.61 o 
   7   1  13        3.61        7.20      2.81 o 
  -8   2  13        6.07        6.42      3.32 o 
  -7   2  13       15.54       18.18      3.52 o 
  -6   2  13      179.88      194.49     11.18 o 
  -5   2  13        6.26        7.58      2.53 o 
  -4   2  13      148.34      133.08      4.44 o 
  -3   2  13       20.66       19.50      3.70 o 
  -2   2  13      407.45      398.63      5.29 o 
  -1   2  13      441.56      439.05      5.15 o 
   0   2  13       75.99       66.66      4.99 o 
   1   2  13      338.39      335.31      5.35 o 
   2   2  13       88.37       95.28      5.65 o 
   3   2  13        3.89       -0.72      2.64 o 
   4   2  13        6.46       12.41      3.55 o 
   5   2  13        7.41       14.06      2.75 o 
   6   2  13        9.07        3.37      3.75 o 
   7   2  13       10.94       13.56      3.00 o 
  -7   3  13        0.02        2.64      2.78 o 
  -6   3  13        3.55        7.03      2.10 o 
  -5   3  13        1.28        5.26      4.75 o 
  -4   3  13       41.35       33.95      3.49 o 
  -3   3  13       14.60       10.79      2.97 o 
  -2   3  13       27.57       27.65      2.23 o 
  -1   3  13      116.02      118.62      5.43 o 
   0   3  13        6.68        7.49      2.10 o 
   1   3  13       36.71       37.63      2.91 o 
   2   3  13        3.78        3.86      1.60 o 
   3   3  13        9.42       12.93      3.42 o 
   4   3  13       43.61       46.19      4.68 o 
   5   3  13        3.43        3.49      2.51 o 
   6   3  13        2.48        4.79      2.25 o 
  -7   4  13        0.92        4.76      3.16 o 
  -6   4  13        9.54       10.76      2.89 o 
  -5   4  13        7.69       10.18      2.58 o 
  -4   4  13      145.14      148.01      8.18 o 
  -3   4  13       47.41       46.92      3.66 o 
  -2   4  13      209.52      213.92      6.82 o 
  -1   4  13      210.78      217.70      8.44 o 
   0   4  13      405.37      418.79     12.40 o 
   1   4  13        0.42       -1.73      2.02 o 
   2   4  13       10.01        8.30      2.38 o 
   3   4  13       35.17       37.84      3.75 o 
   4   4  13        0.66        2.98      2.31 o 
   5   4  13       13.35       15.55      2.66 o 
   6   4  13        3.87        7.23      3.31 o 
  -6   5  13        7.22       15.13      3.09 o 
  -5   5  13        2.45        4.54      3.56 o 
  -4   5  13       12.23        8.70      2.62 o 
  -3   5  13        0.09       -1.73      2.24 o 
  -2   5  13        5.82        7.57      2.28 o 
  -1   5  13        7.78       10.67      3.17 o 
   0   5  13      131.62      138.08      8.31 o 
   1   5  13        7.29        7.31      1.89 o 
   2   5  13       16.77       13.24      3.90 o 
   3   5  13       12.15       12.09      2.13 o 
   4   5  13        6.16        3.83      2.83 o 
   5   5  13        1.46        2.23      3.06 o 
  -4   6  13        0.05        0.22      2.69 o 
  -3   6  13       47.32       56.96      5.78 o 
  -2   6  13       25.67       26.10      3.80 o 
  -1   6  13       12.03       12.10      2.51 o 
   0   6  13        0.20       -0.85      2.71 o 
   1   6  13        7.84       10.08      2.33 o 
   2   6  13        5.80        1.78      3.17 o 
   3   6  13        3.64        5.36      2.56 o 
  -8   0  14        2.63        2.65      3.27 o 
  -7   0  14       10.39       12.20      3.45 o 
  -6   0  14      247.75      274.01     19.27 o 
  -5   0  14       92.78       81.29      8.55 o 
  -4   0  14      255.58      224.33     11.51 o 
  -3   0  14       45.71       54.38      3.51 o 
  -2   0  14        5.17        2.89      2.62 o 
  -1   0  14        3.47        4.67      3.18 o 
   0   0  14       45.81       44.63      2.98 o 
   1   0  14        1.94        4.22      4.87 o 
   2   0  14       79.91       86.98      6.33 o 
   3   0  14       35.95       46.87     12.49 o 
   4   0  14      117.55      123.05     12.54 o 
   5   0  14       59.04       60.34     10.41 o 
   6   0  14        0.31       -0.22      3.82 o 
   7   0  14        8.04       12.71      4.97 o 
  -8   1  14        0.62        3.21      2.99 o 
  -7   1  14       27.68       35.72      4.90 o 
  -6   1  14       19.63       17.63      2.35 o 
  -5   1  14        0.00        2.41      1.74 o 
  -4   1  14      234.72      239.16      4.89 o 
  -3   1  14       16.50       11.69      2.50 o 
  -2   1  14        3.51        1.12      1.34 o 
  -1   1  14      112.76      109.66      3.61 o 
   0   1  14      143.00      134.50      4.04 o 
   1   1  14      212.67      207.10     10.26 o 
   2   1  14      116.94      110.37      5.47 o 
   3   1  14      101.41      103.29      6.11 o 
   4   1  14       21.53       27.07      3.72 o 
   5   1  14       26.08       25.43      3.46 o 
   6   1  14        0.29        2.13      3.60 o 
   7   1  14        1.53        5.14      2.96 o 
  -7   2  14        9.71       11.16      4.43 o 
  -6   2  14       36.82       35.40      3.42 o 
  -5   2  14       10.64        8.30      2.89 o 
  -4   2  14       61.12       64.06      3.17 o 
  -3   2  14      112.38      112.86      3.87 o 
  -2   2  14       25.30       27.44      2.04 o 
  -1   2  14       77.93       64.99      3.00 o 
   0   2  14        0.17        1.73      1.11 o 
   1   2  14       92.19       90.41      4.27 o 
   2   2  14        8.08        1.75      2.44 o 
   3   2  14        0.00       -1.64      3.17 o 
   4   2  14        7.51        5.69      2.55 o 
   5   2  14        3.29        7.60      2.56 o 
   6   2  14        1.04        1.75      3.05 o 
  -7   3  14        1.07       -0.42      2.34 o 
  -6   3  14        0.44        0.67      1.28 o 
  -5   3  14       31.86       37.79      4.20 o 
  -4   3  14      179.93      180.72      7.18 o 
  -3   3  14       44.67       39.89      3.52 o 
  -2   3  14       64.87       58.68      2.71 o 
  -1   3  14       23.22       19.11      2.40 o 
   0   3  14        8.20       10.78      1.62 o 
   1   3  14       14.90       12.22      2.44 o 
   2   3  14       84.20       91.13      5.30 o 
   3   3  14       37.14       40.84      5.88 o 
   4   3  14       69.14       70.11      5.67 o 
   5   3  14        9.87        7.05      3.00 o 
   6   3  14       13.92       12.80      3.19 o 
  -6   4  14       12.18        9.96      4.36 o 
  -5   4  14        6.69       11.84      3.00 o 
  -4   4  14        4.99        8.00      2.84 o 
  -3   4  14        0.00       -0.72      2.50 o 
  -2   4  14       82.47       73.64      4.12 o 
  -1   4  14        5.31        4.00      1.67 o 
   0   4  14        5.61        5.61      2.19 o 
   1   4  14      185.36      207.91      7.89 o 
   2   4  14       31.64       33.91      3.28 o 
   3   4  14        2.30        5.25      1.59 o 
   4   4  14        6.76        7.71      2.25 o 
   5   4  14        0.13       -0.50      3.10 o 
  -5   5  14        3.95        5.71      2.71 o 
  -4   5  14       13.94       12.93      2.88 o 
  -3   5  14       16.02       21.34      3.25 o 
  -2   5  14        1.02        3.31      2.48 o 
  -1   5  14        4.95        4.52      2.68 o 
   0   5  14      154.07      152.80     14.31 o 
   1   5  14       13.32       11.14      4.46 o 
   2   5  14      111.85      106.80     12.92 o 
   3   5  14        1.61        1.90      3.85 o 
   4   5  14       10.01        9.74      3.00 o 
  -3   6  14       13.40       11.16      2.58 o 
  -2   6  14       13.37        9.35      2.30 o 
  -1   6  14        4.98       11.22      3.16 o 
   0   6  14        1.15        6.96      3.22 o 
   1   6  14        5.12        4.06      2.46 o 
   2   6  14       19.64       21.38      4.06 o 
  -7   1  15        1.20        4.28      2.96 o 
  -6   1  15        2.63        3.51      2.80 o 
  -5   1  15        1.63        2.06      1.73 o 
  -4   1  15      243.80      248.65      6.15 o 
  -3   1  15       44.57       34.70      2.13 o 
  -2   1  15      111.11      102.85      4.24 o 
  -1   1  15       31.99       31.93      2.17 o 
   0   1  15       16.65       15.60      2.74 o 
   1   1  15      298.94      307.40      8.27 o 
   2   1  15        3.19        2.92      1.70 o 
   3   1  15      242.46      258.12      9.77 o 
   4   1  15       13.41       14.71      2.71 o 
   5   1  15        6.69        4.96      2.77 o 
   6   1  15        1.12        2.04      3.90 o 
  -7   2  15       21.96       22.72      3.63 o 
  -6   2  15        1.91        2.36      2.23 o 
  -5   2  15        0.27       -1.49      2.21 o 
  -4   2  15       52.09       52.46      3.26 o 
  -3   2  15        0.39        1.63      1.53 o 
  -2   2  15      375.88      398.07      6.27 o 
  -1   2  15      139.86      141.27      3.84 o 
   0   2  15        2.73        3.37      1.73 o 
   1   2  15       58.87       58.34      4.69 o 
   2   2  15       20.51       25.20      3.69 o 
   3   2  15        8.96        9.58      2.66 o 
   4   2  15        0.00        1.51      2.50 o 
   5   2  15       10.20        6.26      2.49 o 
   6   2  15       20.81       19.63      3.51 o 
  -6   3  15        0.17        0.33      2.19 o 
  -5   3  15        2.31        3.33      2.37 o 
  -4   3  15       21.97       19.92      2.77 o 
  -3   3  15        0.42        4.09      2.47 o 
  -2   3  15        7.39       12.31      2.34 o 
  -1   3  15       70.04       74.49      4.35 o 
   0   3  15       34.23       30.87      3.92 o 
   1   3  15       64.15       67.98      4.41 o 
   2   3  15       11.49       13.89      2.62 o 
   3   3  15        7.32        5.94      1.99 o 
   4   3  15        7.21        8.51      2.68 o 
   5   3  15        2.34        1.94      2.54 o 
  -6   4  15        1.02       -2.50      3.37 o 
  -5   4  15        2.22        5.53      2.64 o 
  -4   4  15        0.81        6.32      2.70 o 
  -3   4  15        0.03        4.01      2.43 o 
  -2   4  15        2.23        1.59      2.19 o 
  -1   4  15        0.23       -1.28      1.38 o 
   0   4  15       24.15       24.88      3.00 o 
   1   4  15        0.20        2.29      1.33 o 
   2   4  15        4.41        3.00      1.63 o 
   3   4  15        3.92        1.71      2.95 o 
   4   4  15        2.51        4.92      2.56 o 
  -4   5  15       11.06        9.18      2.81 o 
  -3   5  15        1.84        2.48      2.32 o 
  -2   5  15        3.12        2.91      2.79 o 
  -1   5  15        1.07        2.42      2.84 o 
   0   5  15       14.02        4.30      2.53 o 
   1   5  15        6.20        1.77      2.18 o 
   2   5  15       25.59       23.89      3.80 o 
   3   5  15       15.16        6.87      2.49 o 
  -1   6  15        0.57        7.19      6.47 o 
  -7   0  16        7.02       15.31      7.98 o 
  -6   0  16        0.13        2.82      3.53 o 
  -5   0  16       11.37        8.43      3.25 o 
  -4   0  16        5.76        7.76      2.69 o 
  -3   0  16       16.49       12.59      4.39 o 
  -2   0  16      289.41      310.95     10.17 o 
  -1   0  16       11.04       10.38      3.29 o 
   0   0  16       15.16       16.50      5.79 o 
   1   0  16       14.58       13.56      5.14 o 
   2   0  16      177.86      181.53     13.52 o 
   3   0  16      304.39      339.95     33.28 o 
   4   0  16       54.36       47.28      6.16 o 
   5   0  16      303.24      326.24     28.63 o 
  -7   1  16        3.42        6.22      2.87 o 
  -6   1  16        1.90        2.63      2.55 o 
  -5   1  16        4.10        1.38      1.85 o 
  -4   1  16        4.05        3.09      1.67 o 
  -3   1  16        1.17        3.06      1.62 o 
  -2   1  16       97.90       83.29      3.81 o 
  -1   1  16       69.75       70.59      3.31 o 
   0   1  16        0.36        2.30      3.27 o 
   1   1  16      134.20      138.76      7.59 o 
   2   1  16        5.94       10.16      3.53 o 
   3   1  16       30.92       32.79      4.05 o 
   4   1  16       17.76       14.29      3.09 o 
   5   1  16        3.51        3.10      2.82 o 
  -6   2  16        5.28        6.99      2.28 o 
  -5   2  16       19.17       16.31      3.58 o 
  -4   2  16       23.94       22.34      3.11 o 
  -3   2  16       29.97       27.89      2.68 o 
  -2   2  16        0.02       -1.44      1.44 o 
  -1   2  16       13.19       13.10      2.22 o 
   0   2  16        1.65        3.24      2.09 o 
   1   2  16       13.16        9.97      3.18 o 
   2   2  16        2.68        2.62      1.86 o 
   3   2  16       32.50       30.75      4.00 o 
   4   2  16        2.72        2.64      3.60 o 
   5   2  16        1.12        4.18      2.40 o 
  -6   3  16        4.69        7.00      2.40 o 
  -5   3  16       34.05       44.19      3.75 o 
  -4   3  16       10.58        7.34      2.41 o 
  -3   3  16        4.06        4.15      2.12 o 
  -2   3  16      134.40      134.36      7.73 o 
  -1   3  16        2.17        1.75      1.51 o 
   0   3  16       12.64       11.65      2.11 o 
   1   3  16       43.52       41.98      3.98 o 
   2   3  16        0.18        2.55      2.80 o 
   3   3  16       21.97       23.50      4.08 o 
   4   3  16       17.42       15.48      3.18 o 
  -5   4  16       17.77       27.73      4.47 o 
  -4   4  16       17.87       21.42      3.31 o 
  -3   4  16        0.12        2.09      2.24 o 
  -2   4  16       59.02       68.57      6.58 o 
  -1   4  16       23.69       25.67      4.04 o 
   0   4  16        5.24        4.47      3.85 o 
   1   4  16        6.22        8.43      4.45 o 
   2   4  16        0.23        2.95      2.50 o 
   3   4  16        6.09        6.52      4.54 o 
  -3   5  16       17.01       17.30      4.56 o 
  -2   5  16       28.44       33.49      4.06 o 
  -1   5  16       18.07       22.67      3.35 o 
   0   5  16       31.26       32.55      5.71 o 
   1   5  16       22.32       24.01      6.25 o 
   2   5  16        0.92        1.23      3.74 o 
  -6   1  17        0.59        0.89      2.45 o 
  -5   1  17        0.03        4.27      2.15 o 
  -4   1  17       51.89       42.03      3.06 o 
  -3   1  17        4.79        4.23      1.69 o 
  -2   1  17       11.75       13.65      1.73 o 
  -1   1  17       17.79       21.20      2.62 o 
   0   1  17      122.57      123.65      9.34 o 
   1   1  17        7.45        7.23      2.90 o 
   2   1  17        0.05        2.66      2.03 o 
   3   1  17       12.16       11.60      2.88 o 
   4   1  17       10.73       10.25      3.47 o 
   5   1  17       11.90        8.57      2.97 o 
  -6   2  17        4.17        7.26      2.96 o 
  -5   2  17       16.75       19.23      3.00 o 
  -4   2  17       31.86       34.17      3.60 o 
  -3   2  17       19.05       19.65      2.30 o 
  -2   2  17       43.16       41.42      3.13 o 
  -1   2  17       22.86       20.48      2.20 o 
   0   2  17      170.23      176.61     11.29 o 
   1   2  17        6.35        4.91      2.00 o 
   2   2  17        2.66        5.89      2.45 o 
   3   2  17       36.87       49.39      5.67 o 
   4   2  17       25.88       24.37      3.86 o 
  -5   3  17        1.71        3.30      2.38 o 
  -4   3  17        0.04        8.37      2.37 o 
  -3   3  17        3.41        4.24      2.37 o 
  -2   3  17        1.71        3.61      2.89 o 
  -1   3  17        0.47        0.86      1.69 o 
   0   3  17       61.97       65.88      6.99 o 
   1   3  17       30.61       28.58      3.99 o 
   2   3  17        2.91        6.69      2.76 o 
   3   3  17        0.13        4.01      2.68 o 
  -4   4  17        6.13        6.16      3.53 o 
  -3   4  17       27.32       39.17      4.50 o 
  -2   4  17        4.63        8.91      4.11 o 
  -1   4  17        1.25        2.05      3.11 o 
   0   4  17       51.61       57.20     10.15 o 
   1   4  17        0.85        3.22      3.50 o 
   2   4  17       40.34       44.98      6.14 o 
  -5   0  18        0.07        2.02      3.06 o 
  -4   0  18        8.95        6.69      2.89 o 
  -3   0  18       11.02        7.50      2.98 o 
  -2   0  18      126.17      115.18     12.50 o 
  -1   0  18        6.33        9.15      4.84 o 
   0   0  18       14.21       32.76     15.33 o 
   1   0  18       30.52       24.59      5.44 o 
   2   0  18       42.34       45.50      7.11 o 
   3   0  18      151.10      144.88     12.76 o 
   4   0  18        2.70        1.09      9.57 o 
  -5   1  18        0.85       -2.12      2.24 o 
  -4   1  18        0.21        1.59      1.69 o 
  -3   1  18        0.63        1.20      1.52 o 
  -2   1  18        4.79        3.19      1.84 o 
  -1   1  18       10.92       17.21      3.23 o 
   0   1  18       20.78       23.05      3.85 o 
   1   1  18        0.02        1.14      2.41 o 
   2   1  18       20.91       20.19      2.97 o 
   3   1  18        0.28        4.22      2.59 o 
   4   1  18       10.87        3.87      2.40 o 
  -5   2  18        6.18       11.77      3.31 o 
  -4   2  18        1.72        2.99      2.86 o 
  -3   2  18        5.26        5.02      2.05 o 
  -2   2  18       23.70       18.34      2.93 o 
  -1   2  18        0.05       -0.41      2.15 o 
   0   2  18        3.79        4.64      2.06 o 
   1   2  18        0.06        2.08      2.47 o 
   2   2  18       13.54       12.03      1.98 o 
   3   2  18        0.28        1.39      2.18 o 
  -4   3  18       29.14       25.80      3.89 o 
  -3   3  18       86.27       92.14      6.35 o 
  -2   3  18        0.20        6.23      3.60 o 
  -1   3  18        9.62       13.76      4.34 o 
   0   3  18        0.92        1.25      2.92 o 
   1   3  18       41.27       35.94      4.02 o 
   2   3  18        7.96        9.07      2.05 o 
  -2   4  18        5.92       11.29      6.23 o 
  -1   4  18        5.65        6.46      3.76 o 
   0   4  18        9.18        6.33      3.75 o 
  -4   1  19        5.15        4.29      2.42 o 
  -3   1  19        6.38        5.79      2.71 o 
  -2   1  19        5.86        5.26      1.76 o 
  -1   1  19       30.47       28.00      4.24 o 
   0   1  19       11.99       12.64      2.21 o 
   1   1  19        3.58        1.75      1.93 o 
   2   1  19       21.53       20.29      5.20 o 
  -3   2  19        1.58       -0.49      3.20 o 
  -2   2  19       41.26       43.00      5.88 o 
  -1   2  19       20.25       19.37      3.98 o 
   0   2  19        0.23        0.67      1.91 o 
   1   2  19        2.08        5.73      2.81 o 
   2   2  19       31.48       27.27      4.08 o 
  -1   3  19        0.27        6.96      3.67 o 
   0   3  19       11.05       13.10      4.47 o 
  -2   0  20        3.35        5.15      2.61 o 
  -1   0  20        0.10        3.35      7.52 o 
   0   0  20        5.14        6.18      3.18 o 
   1   0  20       49.52       51.27     12.18 o 
  -2   1  20        0.45        0.90      2.86 o 
  -1   1  20        0.05       -2.44      2.95 o 
   0   1  20       28.97       26.14      4.05 o 
                                                 
